# Supplementary material for: Face identity coding in the deep neural network and primate brain
Source: Commun Biol. 2022 Jun 20;5:611. doi: 10.1038/s42003-022-03557-9 (PMC9209415; doi:10.1038/s42003-022-03557-9)
Supplement: Supplementary file 3 — Supplementary Data 1 [file 42003_2022_3557_MOESM3_ESM.xlsx]

## Sheet: Data b-d
FaceIndex	Unit #327	Unit #9	Unit #336	Identity Label
1	0	0	0.0068939	1
2	0.0181292	0	0.00405048	1
3	0	0	0.00464392	1
4	0	0	0.00541219	1
5	0	0.012595	0.00364776	1
6	0	0	0.00729046	1
7	0	0	0.00816288	1
8	0	0	0.00954169	1
9	0	0	0.00707255	1
10	0	0	0.00522144	1
11	0	0	0.0053562	2
12	0	0	0.00159743	2
13	0	0.054288	0.00631443	2
14	0	0	0.00597155	2
15	0	0	0.00676865	2
16	0	0	0.00506918	2
17	0	0.00414827	0.00335519	2
18	0	0	0.00457154	2
19	0	0	0.00213636	2
20	0	0	0.0061344	2
21	0	0.0641662	0.00827424	3
22	0	0.0565482	0.00128489	3
23	0	0.0896661	0.00386583	3
24	0.0490585	0.0180208	0.000559518	3
25	0	0	0.00146992	3
26	0	0.0811166	0.00250069	3
27	0	0.0747881	0.00414218	3
28	0	0.0361206	0.00537448	3
29	0	0.0735896	0.00566099	3
30	0	0	0.00276134	3
31	0	0	0	4
32	0	0	0	4
33	0.0842203	0	0	4
34	0	0	0.00367113	4
35	0	0.0942431	0	4
36	0	0	0	4
37	0.00599887	0.0381758	0.00164117	4
38	0	0	0	4
39	0	0	0	4
40	0	0	0	4
41	0	0.127978	0	5
42	0	0.0463434	0	5
43	0	0.175115	0	5
44	0	0.191691	0.0038074	5
45	0	0.159519	0	5
46	0	0.123438	0	5
47	0.00494947	0.13215	0	5
48	0	0.169624	0	5
49	0	0.12078	0	5
50	0	0.0941654	0	5
51	0.00913682	0	0.0083071	6
52	0.0367419	0	0.00367677	6
53	0.0822091	0	0.00613974	6
54	0	0	0.00427417	6
55	0	0	0.00670845	6
56	0	0	0.00455094	6
57	0.117709	0	0.0078132	6
58	0.0393182	0	0.00839781	6
59	0.0889139	0	0.00803475	6
60	0.000801762	0	0.00510865	6
61	0	0	0.00310148	7
62	0	0	0.00228819	7
63	0	0	0.00492261	7
64	0	0	0.00254931	7
65	0	0	0.00743672	7
66	0	0	0.00266285	7
67	0	0.0299425	0.00450482	7
68	0	0	0.00266119	7
69	0	0	0.00291216	7
70	0	0	0.00413493	7
71	0	0	0.00967701	8
72	0	0	0.00638887	8
73	0	0.0348599	0.00444372	8
74	0	0	0.0159705	8
75	0	0	0.0147736	8
76	0	0	0.00497333	8
77	0	0	0.00891445	8
78	0	0	0.00539082	8
79	0	0	0.00792649	8
80	0	0	0.00467733	8
81	0	0.196005	0.00552094	9
82	0	0.244708	0.00649193	9
83	0	0.0355981	0.00360863	9
84	0.0206387	0.0744125	0.00683426	9
85	0	0.207777	0.00663777	9
86	0	0.245905	0.00733836	9
87	0	0.215232	0.00686063	9
88	0	0.148422	0.0062176	9
89	0	0.110601	0.0104072	9
90	0	0.0672434	0.00620047	9
91	0	0	0.00416315	10
92	0.0338208	0	0.00930779	10
93	0.0297531	0	0.00630988	10
94	0	0	0.00449611	10
95	0.0142975	0	0.00573162	10
96	0.0105174	0	0.00585754	10
97	0.0069497	0	0.00280873	10
98	0.0123915	0	0.00506693	10
99	0.0165851	0	0.00754066	10
100	0.0346598	0	0.00768845	10
101	0	0.00559849	0.00477894	11
102	0.0264744	0	0.00680738	11
103	0.0107448	0.045467	0.00733386	11
104	0	0.02121	0.00431912	11
105	0	0.0578992	0.0050938	11
106	0	0	0.00189295	11
107	0	0	0.00298457	11
108	0	0	0.00410433	11
109	0	0.00715023	0.0047166	11
110	0.0160019	0.0846883	0.00500293	11
111	0	0	0.00362307	12
112	0	0.0125379	0.00136577	12
113	0	0	0.00272231	12
114	0.0205745	0.0617644	0.00454224	12
115	0	0	0.00189086	12
116	0	0	0.000508466	12
117	0	0	0.00361836	12
118	0	0	0.00417742	12
119	0	0.0850679	0.0032142	12
120	0	0.0139968	0.00158767	12
121	0	0.00795302	0.00139326	13
122	0	0	0.00194159	13
123	0	0	0.00038067	13
124	0	0	0.00142701	13
125	0	0.0906785	0.00327099	13
126	0	0	0.00205906	13
127	0	0	0.000712013	13
128	0	0.0369811	0	13
129	0	0	0.00102527	13
130	0	0	0.00290475	13
131	0	0.0438402	0.00395102	14
132	0	0	0.00347718	14
133	0	0	0.00435043	14
134	0	0.0034219	0.00559218	14
135	0	0.0864164	0.00253061	14
136	0.0222772	0.031036	0.00277225	14
137	0	0	0.007183	14
138	0	0	0.00194124	14
139	0	0.0366311	0.00395488	14
140	0	0.0684057	0.00302827	14
141	0.0366528	0	0.0046012	15
142	0	0	0.00700416	15
143	0	0	0.00348521	15
144	0.0144124	0	0.00738457	15
145	0	0	0.00296229	15
146	0	0	0.0037273	15
147	0	0	0.0049511	15
148	0	0	0.00564425	15
149	0	0	0.0036983	15
150	0	0	0.00364392	15
151	0	0.0326499	0	16
152	0	0.0587417	0.000854572	16
153	0	0	0.000611846	16
154	0	0.0885264	0.000712786	16
155	0	0.047925	0.00141693	16
156	0	0.0472911	0.0032166	16
157	0.0151581	0.087791	0.00313992	16
158	0	0	0.00464929	16
159	0.0139464	0.115513	0.00587132	16
160	0	0.0835387	0.00224143	16
161	0	0	0.00566155	17
162	0	0	0.00240884	17
163	0	0	0.00545713	17
164	0	0	0.000736389	17
165	0	0	0	17
166	0	0	0.00388894	17
167	0	0	0.00268266	17
168	0	0	0.00407884	17
169	0	0	0.00125723	17
170	0	0	0.00509747	17
171	0	0	0.00356648	18
172	0	0	0.0058853	18
173	0	0	0.00221928	18
174	0	0	0.000168421	18
175	0	0	0.00225605	18
176	0	0	0.00343466	18
177	0	0	0.00506547	18
178	0	0	0.00584989	18
179	0	0	0.00197757	18
180	0	0	0.00297869	18
181	0.0288533	0	0.00295359	19
182	0	0	0.00181098	19
183	0	0	0.00894997	19
184	0	0	0.00534533	19
185	0	0	0.00539861	19
186	0	0.00896721	0.00474756	19
187	0	0	0.00341682	19
188	0	0	0.00249925	19
189	0	0	0.00578231	19
190	0	0	0.00536461	19
191	0	0	0	20
192	0	0	0.00659136	20
193	0	0.040049	0.00285881	20
194	0	0	0	20
195	0	0	0	20
196	0	0	0	20
197	0	0	0.00322267	20
198	0	0	0.00110157	20
199	0	0	0.00446696	20
200	0	0	0	20
201	0	0	0.00265488	21
202	0	0	0.000796918	21
203	0	0	0	21
204	0	0	0.00217999	21
205	0	0	0.00645559	21
206	0	0	0	21
207	0	0	0.00624349	21
208	0	0	0.00470921	21
209	0	0	0.00196425	21
210	0	0	0.000410098	21
211	0	0	0	22
212	0	0	0.00350859	22
213	0	0	0	22
214	0	0	0	22
215	0	0	0.000232067	22
216	0	0	0	22
217	0	0	0.001113	22
218	0	0	0.00398801	22
219	0	0	0	22
220	0	0	0.000331157	22
221	0	0.0414772	0.00568489	23
222	0	0	0.00885608	23
223	0	0.0924856	0.00475246	23
224	0	0.000285397	0.00323512	23
225	0	0	0.00272907	23
226	0	0	0.00539469	23
227	0	0	0.00556759	23
228	0	0.00143059	0.00258086	23
229	0	0.0279378	0.00440558	23
230	0	0	0.00334754	23
231	0.0315153	0	0.00893859	24
232	0	0	0.00716873	24
233	0	0	0.00683548	24
234	0	0	0.00504959	24
235	0	0	0.0040192	24
236	0	0	0.0059678	24
237	0.0277134	0	0.00509305	24
238	0.0294286	0	0.00732866	24
239	0.00392402	0	0.00440842	24
240	0	0	0.00413561	24
241	0.000117717	0.105046	0.00537285	25
242	0	0.0207169	0.00485786	25
243	0	0	0.00539957	25
244	0.0507704	0	0.00355345	25
245	0	0	0.0117119	25
246	0	0	0.00534578	25
247	0	0	0.00776446	25
248	0	0	0.00945598	25
249	0	0	0.0029664	25
250	0	0	0.00330639	25
251	0	0	0.00300303	26
252	0	0.0585904	0.00436575	26
253	0	0	0.00384283	26
254	0	0	0.00203196	26
255	0	0	0.00630065	26
256	0.095773	0.121455	0.00534652	26
257	0	0	0.00289615	26
258	0.0025433	0	0.0045937	26
259	0	0	0.0053617	26
260	0	0.0620577	0.00540456	26
261	0	0	0.00581722	27
262	0	0	0.0102602	27
263	0.0540453	0.0618529	0.00884333	27
264	0	0	0.00782284	27
265	0	0.031415	0.0038237	27
266	0	0	0.00883522	27
267	0	0	0.00647726	27
268	0.0478657	0.12431	0.00179006	27
269	0	0	0.00395915	27
270	0	0	0.00342204	27
271	0.114194	0.00253739	0.00533028	28
272	0.047973	0.0479937	0.00298884	28
273	0	0.0348593	0.00588772	28
274	0	0.0694637	0.00429921	28
275	0.156066	0	0.00806418	28
276	0	0.0357292	0.00631568	28
277	0.0452437	0.0153848	0.00577159	28
278	0	0.0636947	0.00484979	28
279	0.00460493	0	0.00693666	28
280	0	0.191458	0.00784089	28
281	0	0	0.00546554	29
282	0	0.000443961	0.0065243	29
283	0	0	0.00313682	29
284	0	0.0671079	0.00368214	29
285	0	0.0603665	0.00682536	29
286	0	0.0631526	0	29
287	0	0	0.00728881	29
288	0	0.0957089	0.00346673	29
289	0	0	0.0052174	29
290	0	0	0.001963	29
291	0.113912	0	0.00481469	30
292	0.105848	0	0.00265512	30
293	0.106185	0	0.00866248	30
294	0.163103	0	0.00168478	30
295	0.108433	0	0.000435335	30
296	0.152836	0	0.0057166	30
297	0.193361	0	0.00725079	30
298	0.12102	0	0.00273822	30
299	0.138577	0	0.00440669	30
300	0.161705	0	0.00120901	30
301	0	0	0.00201189	31
302	0.00279259	0	0	31
303	0.0642167	0	0.00711051	31
304	0	0	0	31
305	0.0179462	0	0	31
306	0	0	0	31
307	0	0	0	31
308	0	0	0.000148977	31
309	0	0	9.27786e-05	31
310	0	0	0.000111927	31
311	0	0	0.00256264	32
312	0.00223059	0	0.0049026	32
313	0	0	0.00716011	32
314	0	0	0.00590701	32
315	0	0	0.00487056	32
316	0	0	0.00546397	32
317	0	0	0.00531786	32
318	0	0	0.0043653	32
319	0	0	0.00361397	32
320	0	0	0.00529589	32
321	0.019918	0.0193141	0.00625804	33
322	0	0.00178177	0.00837327	33
323	0	0	0.00170346	33
324	0	0.0447054	0.00100795	33
325	0	0	0.00419598	33
326	0	0.0210373	0.00576447	33
327	0	0.0686688	0.00766214	33
328	0.00377022	0.0649854	0.00645146	33
329	0	0	0.0064352	33
330	0.0938193	0.043354	0.00208549	33
331	0	0	0.00173052	34
332	0	0	0.0036753	34
333	0	0	0.00593153	34
334	0	0	0.00324867	34
335	0	0	0.0136618	34
336	0	0	0.00922785	34
337	0	0.0165929	0.00605564	34
338	0	0	0.00284165	34
339	0	0	0.0100038	34
340	0	0	0.00524716	34
341	0	0	0.00376508	35
342	0	0	0.00385622	35
343	0	0	0.00581291	35
344	0	0	0.0034602	35
345	0	0	0.00610871	35
346	0	0	0	35
347	0	0	0.00436599	35
348	0	0	0.00432951	35
349	0	0	0.00179813	35
350	0	0	0.00536014	35
351	0	0.0905411	0.00531192	36
352	0	0	0.00289453	36
353	0	0	0.00217774	36
354	0	0.00929352	0.00150718	36
355	0	0	0	36
356	0	0	0.000309285	36
357	0	0.0605594	0.00306913	36
358	0.037286	0	0.00250219	36
359	0	0	0.000565558	36
360	0	0	0.00618237	36
361	0	0	0.000568111	37
362	0	0	0.00339832	37
363	0	0	0.00897183	37
364	0	0	0.00757154	37
365	0	0	0.00740366	37
366	0	0	3.46625e-05	37
367	0	0	0.000858366	37
368	0	0	0.00511186	37
369	0	0	0.00117318	37
370	0	0	0.00510497	37
371	0	0	0.003045	38
372	0	0.122261	0.00170599	38
373	0	0	0	38
374	0	0.0922732	0.00741357	38
375	0.0156133	0.0200354	0.00731268	38
376	0	0.0236871	0.00285738	38
377	0	0.00352822	0.00209921	38
378	0	0	0.00628066	38
379	0	0	1.55604e-05	38
380	0	0.0709513	0.00551234	38
381	0	0.136283	0.00415272	39
382	0	0.107593	0.00411692	39
383	0.00114254	0.169089	0.00268335	39
384	0	0.160499	0.00695799	39
385	0	0.0659949	0.00358511	39
386	0.046204	0.18315	0.00639124	39
387	0	0.146246	0.00527795	39
388	0	0.205135	0.00450325	39
389	0	0.0830746	0.00422548	39
390	0	0.16733	0.00392572	39
391	0	0	0	40
392	0	0	0.00103023	40
393	0	0	0	40
394	0	0.0439755	0.000545194	40
395	0	0	0.00426565	40
396	0	0	0.000586614	40
397	0	0	0	40
398	0	0	0.000174001	40
399	0	0	0	40
400	0	0	0.000642126	40
401	0.00448573	0	0.000949478	41
402	0.0396076	0	0.00394396	41
403	0.0198136	0	0.00045054	41
404	0.0231926	0	0.00646101	41
405	0	0	0.00180949	41
406	0.0262802	0	0.00319964	41
407	0.00736047	0	0.00192256	41
408	0.0175769	0	0.00152623	41
409	0	0	0.00279257	41
410	0	0	0.00540885	41
411	0.00238989	0.154384	0.00525324	42
412	0.0185861	0.074025	0.00568854	42
413	0	0.0216071	0.0056072	42
414	0	0.0797557	0.0092282	42
415	0	0	0.0142648	42
416	0	0.0586859	0.00341702	42
417	0	0.0242349	0.00207824	42
418	0	0.0358158	0.001923	42
419	0	0.061331	0.00599039	42
420	0	0	0.000838951	42
421	0.000265995	0	0.00225691	43
422	0.161441	0	0.00277004	43
423	0.0565401	0	0.00793682	43
424	0	0	0.00407615	43
425	0	0	0.00532771	43
426	0	0	0.00371018	43
427	0	0	0.00472306	43
428	0	0	0.00595503	43
429	0.00893595	0	0.00842741	43
430	0	0	0.00290055	43
431	0.00865761	0.0870403	0.00423697	44
432	0.0349016	0.0855183	0.00037413	44
433	0	0.0862717	0.00137745	44
434	0	0	0	44
435	0	0.066901	0.000673406	44
436	0.0727045	0.0386674	0.00277131	44
437	0.0508477	0.105077	0.0043336	44
438	0.00649392	0.030991	0.00338181	44
439	0.0597396	0.109353	0.000659483	44
440	0	0.0543109	0.0019571	44
441	0.00883075	0	0.00141319	45
442	0	0	0.00132805	45
443	0.0563083	0	0.000672846	45
444	0.00572338	0	0.00367928	45
445	0.063285	0	0.00398647	45
446	0	0	0.00493963	45
447	0	0	0.00255158	45
448	0.0361328	0	0.00323072	45
449	0	0	0.0078995	45
450	0	0	0.00540368	45
451	0	0.0703122	0.00584349	46
452	0	0.109203	0.00762467	46
453	0	0.0703339	0.00587319	46
454	0	0.0209463	0.0045508	46
455	0	0	0.00473607	46
456	0	0.00154773	0.0067871	46
457	0.000428278	0.130666	0.0042628	46
458	0	0.0603433	0.00151802	46
459	0	0.0253891	0.00463092	46
460	0	0.0448579	0.00800683	46
461	0	0	0.000662886	47
462	0	0.0271235	0.00177518	47
463	0	0	0	47
464	0	0	0.00247914	47
465	0	0	0	47
466	0	0	0	47
467	0	0	0.00131168	47
468	0	0	0.000850291	47
469	0	0	0.00322086	47
470	0	0.0857472	0.00290042	47
471	0	0	0	48
472	0	0	0	48
473	0	0	0.00142736	48
474	0	0	0.00191329	48
475	0	0	0.00118426	48
476	0	0	0.000410516	48
477	0	0	0	48
478	0	0.0218861	0.00131664	48
479	0	0	0.000860613	48
480	0	0	0.00116498	48
481	0	0.0430417	0.0106319	49
482	0	0	0.00578802	49
483	0	0	0.00408283	49
484	0	0.0163767	0.00414539	49
485	0	0	0.00633313	49
486	0	0	0.00792606	49
487	0	0	0.00440017	49
488	0	0	0.00168716	49
489	0	0	0.00586862	49
490	0	0	0.00557177	49
491	0	0	0.00602498	50
492	0	0.00578623	0.00354426	50
493	0	0.0262332	0.00291881	50
494	0	0	0.00613939	50
495	0	0	0.00513219	50
496	0	0	0.0031255	50
497	0	0	0.00465205	50
498	0	0	0.00626296	50
499	0	0	0.00245278	50
500	0	0.0693182	0.00556962	50

## Sheet: Data e-h
Row	Mean Nr of Encoded Identitities	Standard Deviation of Encoded Identities	Max Nr of Encoded Identities	Identity neuron percentage	SI_percentage	MI_percentage
Conv1_1	2.00694	0.00491043	3	51.5932	2.07572	0.00896843
Conv1_2	2.05666	0.00906123	3	65.2696	1.93899	0.0203347
Pool1	2.06886	0.0138972	3	33.0248	0.992008	0.0208018
Conv2_1	2.03678	0.00789038	3	63.8932	1.28491	0.0355623
Conv2_2	2.03077	0.00412459	3	43.8465	3.15957	0.109303
Pool2	2.03867	0.00717589	3	24.4157	1.60996	0.0901826
Conv3_1	2.0441	0.00457293	3	42.3226	3.47066	0.251365
Conv3_2	2.03862	0.00406106	3	38.7266	3.95371	0.280637
Conv3_3	2.02806	0.00340674	3	25.3135	5.69595	0.292969
Pool3	2.03591	0.00789768	3	18.6376	2.41002	0.138762
Conv4_1	2.03616	0.005419	3	31.6954	5.76222	0.296207
Conv4_2	2.02636	0.00467565	3	26.9262	6.72358	0.292969
Conv4_3	2.02691	0.00484565	4	16.4479	7.37977	0.296207
Pool4	2.02545	0.00796374	3	27.2122	7.9251	0.391621
Conv5_1	2.04752	0.0102829	4	31.9655	8.30776	0.503229
Conv5_2	2.10453	0.0101931	4	34.0681	10.3775	1.07721
Conv5_3	2.14703	0.00818013	5	23.4206	10.9186	2.31784
Pool5	2.15456	0.0139187	4	35.2997	14.2658	3.45584
FC6	2.17688	0.0142665	4	70.3125	32.8369	21.1182
FC7	2.18363	0.0119748	6	96.46	50.8545	33.1055
FC8	2.33057	0.0183686	5	98.3219	39.8169	36.804
