# Supplementary material for: Face identity coding in the deep neural network and primate brain
Source: Commun Biol. 2022 Jun 20;5:611. doi: 10.1038/s42003-022-03557-9 (PMC9209415; doi:10.1038/s42003-022-03557-9)
Supplement: Supplementary file 4 — Supplementary Data 2 [file 42003_2022_3557_MOESM4_ESM.xlsx]

## Sheet: CelebA_original
Layer	All neuron					Identity-Selective Neuron					Non-Identity-Selective Neuron					SI					MI
Conv1_1	0.23	0.14	0.15	0.13	0.1	0.21	0.12	0.19	0.13	0.13	0.09	0.03	0.04	0.04	0.02	0.21	0.12	0.19	0.13	0.13	0.09	0.03	0.04	0.04	0.02
Conv1_2	0.22	0.13	0.13	0.12	0.09	0.2	0.12	0.18	0.13	0.09	0.09	0.04	0.06	0.04	0.02	0.2	0.12	0.18	0.13	0.09	0.09	0.04	0.06	0.04	0.02
Pool1	0.19	0.14	0.14	0.11	0.07	0.2	0.12	0.15	0.12	0.08	0.08	0.04	0.05	0.03	0.02	0.2	0.12	0.15	0.12	0.08	0.08	0.04	0.05	0.03	0.02
Conv2_1	0.24	0.14	0.17	0.13	0.1	0.23	0.17	0.18	0.13	0.14	0.09	0.04	0.06	0.05	0.04	0.23	0.17	0.18	0.13	0.14	0.09	0.04	0.06	0.05	0.04
Conv2_2	0.24	0.16	0.24	0.14	0.15	0.29	0.21	0.26	0.18	0.22	0.1	0.06	0.06	0.08	0.06	0.29	0.21	0.26	0.18	0.22	0.1	0.06	0.06	0.08	0.06
Pool2	0.25	0.15	0.23	0.16	0.16	0.31	0.23	0.28	0.19	0.21	0.09	0.06	0.05	0.1	0.07	0.31	0.23	0.28	0.19	0.21	0.09	0.06	0.05	0.1	0.07
Conv3_1	0.28	0.22	0.34	0.26	0.2	0.4	0.35	0.41	0.39	0.43	0.07	0.08	0.08	0.11	0.08	0.4	0.35	0.41	0.39	0.43	0.07	0.08	0.08	0.11	0.08
Conv3_2	0.4	0.32	0.35	0.34	0.28	0.63	0.53	0.62	0.56	0.53	0.09	0.07	0.1	0.13	0.09	0.63	0.53	0.62	0.56	0.53	0.09	0.07	0.1	0.13	0.09
Conv3_3	0.47	0.36	0.43	0.4	0.41	0.72	0.63	0.71	0.68	0.63	0.11	0.05	0.09	0.11	0.15	0.72	0.63	0.71	0.68	0.63	0.11	0.05	0.09	0.11	0.15
Pool3	0.46	0.36	0.44	0.43	0.44	0.65	0.6	0.65	0.63	0.55	0.13	0.07	0.06	0.11	0.09	0.65	0.6	0.65	0.63	0.55	0.13	0.07	0.06	0.11	0.09
Conv4_1	0.46	0.33	0.44	0.39	0.36	0.68	0.59	0.66	0.6	0.55	0.11	0.05	0.09	0.13	0.12	0.68	0.59	0.66	0.6	0.55	0.11	0.05	0.09	0.13	0.12
Conv4_2	0.4	0.37	0.5	0.41	0.41	0.7	0.62	0.72	0.68	0.6	0.11	0.07	0.1	0.12	0.11	0.7	0.62	0.72	0.68	0.6	0.11	0.07	0.1	0.12	0.11
Conv4_3	0.59	0.52	0.57	0.49	0.46	0.75	0.7	0.72	0.71	0.67	0.07	0.07	0.08	0.11	0.08	0.75	0.7	0.72	0.71	0.67	0.07	0.07	0.08	0.11	0.08
Pool4	0.6	0.55	0.63	0.49	0.5	0.72	0.7	0.73	0.73	0.67	0.07	0.07	0.08	0.13	0.09	0.72	0.7	0.73	0.73	0.67	0.07	0.07	0.08	0.13	0.09
Conv5_1	0.64	0.58	0.67	0.58	0.57	0.76	0.74	0.79	0.78	0.72	0.13	0.06	0.09	0.14	0.07	0.76	0.74	0.79	0.78	0.72	0.13	0.06	0.09	0.14	0.07
Conv5_2	0.76	0.7	0.79	0.74	0.71	0.82	0.78	0.82	0.82	0.78	0.11	0.08	0.11	0.13	0.09	0.82	0.78	0.82	0.82	0.78	0.11	0.08	0.11	0.13	0.09
Conv5_3	0.91	0.91	0.97	0.95	0.91	0.91	0.92	0.98	0.95	0.92	0.09	0.07	0.09	0.13	0.07	0.91	0.92	0.98	0.95	0.92	0.09	0.07	0.09	0.13	0.07
Pool5	0.91	0.91	0.96	0.96	0.91	0.91	0.92	0.97	0.95	0.92	0.11	0.07	0.08	0.1	0.06	0.91	0.92	0.97	0.95	0.92	0.11	0.07	0.08	0.1	0.06
FC6	0.95	0.97	1	0.96	0.95	0.95	0.96	1	0.96	0.95	0.05	0.04	0.01	0.04	0.03	0.95	0.96	1	0.96	0.95	0.05	0.04	0.01	0.04	0.03
FC7	0.96	0.94	0.98	0.95	0.93	0.96	0.94	0.98	0.95	0.93	0.06	0.06	0.05	0.07	0.05	0.96	0.94	0.98	0.95	0.93	0.06	0.06	0.05	0.07	0.05
FC8	0.93	0.95	0.97	0.95	0.9	0.93	0.95	0.97	0.95	0.9	0.02	0.02	0.04	0.05	0.03	0.93	0.95	0.97	0.95	0.9	0.02	0.02	0.04	0.05	0.03

## Sheet: CelebA_random
Layer	All neuron					Identity-Selective Neuron					Non-Identity-Selective Neuron					SI					MI
Conv1_1	0.1	0.1	0.11	0.17	0.17	0.14	0.12	0.11	0.17	0.15	0.06	0.03	0.1	0.08	0.08	0.14	0.12	0.11	0.17	0.15	0.06	0.03	0.1	0.08	0.08
Conv1_2	0.11	0.1	0.12	0.15	0.15	0.11	0.1	0.11	0.17	0.14	0.06	0.02	0.08	0.09	0.09	0.11	0.1	0.11	0.17	0.14	0.06	0.02	0.08	0.09	0.09
Pool1	0.11	0.1	0.12	0.15	0.14	0.11	0.1	0.11	0.17	0.13	0.06	0.01	0.08	0.08	0.09	0.11	0.1	0.11	0.17	0.13	0.06	0.01	0.08	0.08	0.09
Conv2_1	0.12	0.11	0.13	0.17	0.16	0.14	0.12	0.11	0.17	0.18	0.06	0.04	0.1	0.08	0.11	0.14	0.12	0.11	0.17	0.18	0.06	0.04	0.1	0.08	0.11
Conv2_2	0.17	0.14	0.16	0.22	0.18	0.19	0.17	0.17	0.19	0.18	0.13	0.1	0.14	0.13	0.12	0.19	0.17	0.17	0.19	0.18	0.13	0.1	0.14	0.13	0.12
Pool2	0.19	0.17	0.15	0.23	0.14	0.18	0.19	0.15	0.23	0.2	0.12	0.11	0.14	0.14	0.13	0.18	0.19	0.15	0.23	0.2	0.12	0.11	0.14	0.14	0.13
Conv3_1	0.22	0.22	0.2	0.25	0.21	0.24	0.32	0.28	0.34	0.3	0.13	0.13	0.15	0.11	0.16	0.24	0.32	0.28	0.34	0.3	0.13	0.13	0.15	0.11	0.16
Conv3_2	0.24	0.28	0.29	0.24	0.24	0.37	0.38	0.42	0.43	0.42	0.12	0.12	0.14	0.1	0.15	0.37	0.38	0.42	0.43	0.42	0.12	0.12	0.14	0.1	0.15
Conv3_3	0.27	0.34	0.32	0.36	0.3	0.49	0.48	0.48	0.56	0.52	0.13	0.16	0.15	0.1	0.16	0.49	0.48	0.48	0.56	0.52	0.13	0.16	0.15	0.1	0.16
Pool3	0.26	0.33	0.39	0.33	0.32	0.46	0.45	0.52	0.51	0.47	0.13	0.13	0.14	0.11	0.16	0.46	0.45	0.52	0.51	0.47	0.13	0.13	0.14	0.11	0.16
Conv4_1	0.3	0.33	0.32	0.34	0.32	0.46	0.42	0.44	0.48	0.48	0.14	0.17	0.17	0.13	0.17	0.46	0.42	0.44	0.48	0.48	0.14	0.17	0.17	0.13	0.17
Conv4_2	0.3	0.36	0.36	0.39	0.37	0.5	0.45	0.5	0.55	0.54	0.13	0.14	0.15	0.18	0.22	0.5	0.45	0.5	0.55	0.54	0.13	0.14	0.15	0.18	0.22
Conv4_3	0.37	0.44	0.44	0.43	0.45	0.51	0.54	0.57	0.59	0.61	0.15	0.14	0.14	0.16	0.2	0.51	0.54	0.57	0.59	0.61	0.15	0.14	0.14	0.16	0.2
Pool4	0.4	0.47	0.48	0.48	0.5	0.55	0.55	0.57	0.6	0.59	0.18	0.16	0.11	0.19	0.22	0.55	0.55	0.57	0.6	0.59	0.18	0.16	0.11	0.19	0.22
Conv5_1	0.5	0.53	0.54	0.51	0.58	0.63	0.67	0.63	0.65	0.66	0.17	0.19	0.13	0.13	0.2	0.63	0.67	0.63	0.65	0.66	0.17	0.19	0.13	0.13	0.2
Conv5_2	0.66	0.66	0.66	0.64	0.64	0.72	0.72	0.75	0.69	0.75	0.16	0.21	0.11	0.14	0.18	0.72	0.72	0.75	0.69	0.75	0.16	0.21	0.11	0.14	0.18
Conv5_3	0.84	0.83	0.88	0.84	0.86	0.86	0.83	0.88	0.84	0.86	0.16	0.2	0.14	0.13	0.24	0.86	0.83	0.88	0.84	0.86	0.16	0.2	0.14	0.13	0.24
Pool5	0.85	0.86	0.89	0.86	0.87	0.86	0.86	0.88	0.86	0.87	0.12	0.18	0.16	0.16	0.21	0.86	0.86	0.88	0.86	0.87	0.12	0.18	0.16	0.16	0.21
FC6	0.89	0.88	0.91	0.89	0.91	0.88	0.88	0.91	0.89	0.9	0.05	0.03	0.05	0.04	0.04	0.88	0.88	0.91	0.89	0.9	0.05	0.03	0.05	0.04	0.04
FC7	0.86	0.87	0.9	0.88	0.87	0.86	0.87	0.9	0.88	0.87	0.43	0.51	0.53	0.41	0.46	0.86	0.87	0.9	0.88	0.87	0.43	0.51	0.53	0.41	0.46
FC8	0.84	0.9	0.86	0.88	0.83	0.84	0.9	0.86	0.88	0.83	0.09	0.07	0.07	0.08	0.06	0.84	0.9	0.86	0.88	0.83	0.09	0.07	0.07	0.08	0.06

## Sheet: CelebA_inverted
Layer	All neuron					Identity-Selective Neuron					Non-Identity-Selective Neuron					SI					MI
Conv1_1	0.23	0.14	0.15	0.13	0.1	0.22	0.15	0.18	0.13	0.14	0.07	0.06	0.06	0.07	0.03	0.22	0.15	0.18	0.13	0.14	0.07	0.06	0.06	0.07	0.03
Conv1_2	0.22	0.13	0.13	0.12	0.09	0.22	0.12	0.18	0.13	0.09	0.08	0.04	0.05	0.06	0.04	0.22	0.12	0.18	0.13	0.09	0.08	0.04	0.05	0.06	0.04
Pool1	0.19	0.14	0.14	0.11	0.07	0.21	0.13	0.16	0.13	0.08	0.04	0.06	0.06	0.06	0.03	0.21	0.13	0.16	0.13	0.08	0.04	0.06	0.06	0.06	0.03
Conv2_1	0.24	0.14	0.17	0.13	0.1	0.22	0.15	0.2	0.13	0.14	0.05	0.06	0.08	0.06	0.03	0.22	0.15	0.2	0.13	0.14	0.05	0.06	0.08	0.06	0.03
Conv2_2	0.24	0.14	0.22	0.14	0.14	0.26	0.18	0.24	0.15	0.14	0.12	0.1	0.09	0.12	0.07	0.26	0.18	0.24	0.15	0.14	0.12	0.1	0.09	0.12	0.07
Pool2	0.25	0.17	0.2	0.16	0.16	0.27	0.2	0.23	0.17	0.18	0.12	0.12	0.09	0.12	0.09	0.27	0.2	0.23	0.17	0.18	0.12	0.12	0.09	0.12	0.09
Conv3_1	0.26	0.2	0.35	0.26	0.21	0.35	0.31	0.37	0.33	0.36	0.11	0.13	0.12	0.15	0.09	0.35	0.31	0.37	0.33	0.36	0.11	0.13	0.12	0.15	0.09
Conv3_2	0.41	0.31	0.36	0.34	0.28	0.55	0.49	0.53	0.51	0.47	0.15	0.13	0.16	0.16	0.14	0.55	0.49	0.53	0.51	0.47	0.15	0.13	0.16	0.16	0.14
Conv3_3	0.49	0.38	0.45	0.4	0.44	0.65	0.56	0.67	0.63	0.54	0.27	0.17	0.23	0.23	0.18	0.65	0.56	0.67	0.63	0.54	0.27	0.17	0.23	0.23	0.18
Pool3	0.45	0.37	0.45	0.4	0.44	0.61	0.55	0.64	0.6	0.48	0.23	0.15	0.21	0.2	0.19	0.61	0.55	0.64	0.6	0.48	0.23	0.15	0.21	0.2	0.19
Conv4_1	0.46	0.34	0.45	0.39	0.37	0.66	0.57	0.59	0.55	0.49	0.23	0.22	0.2	0.2	0.21	0.66	0.57	0.59	0.55	0.49	0.23	0.22	0.2	0.2	0.21
Conv4_2	0.41	0.35	0.49	0.39	0.34	0.62	0.54	0.62	0.57	0.49	0.21	0.2	0.24	0.23	0.21	0.62	0.54	0.62	0.57	0.49	0.21	0.2	0.24	0.23	0.21
Conv4_3	0.41	0.34	0.44	0.36	0.34	0.58	0.5	0.61	0.52	0.5	0.22	0.18	0.25	0.27	0.21	0.58	0.5	0.61	0.52	0.5	0.22	0.18	0.25	0.27	0.21
Pool4	0.44	0.34	0.47	0.43	0.38	0.63	0.57	0.63	0.53	0.49	0.25	0.19	0.24	0.28	0.25	0.63	0.57	0.63	0.53	0.49	0.25	0.19	0.24	0.28	0.25
Conv5_1	0.34	0.32	0.44	0.41	0.35	0.49	0.42	0.54	0.47	0.42	0.23	0.21	0.26	0.29	0.25	0.49	0.42	0.54	0.47	0.42	0.23	0.21	0.26	0.29	0.25
Conv5_2	0.37	0.36	0.41	0.39	0.37	0.39	0.39	0.47	0.39	0.42	0.3	0.27	0.31	0.27	0.29	0.39	0.39	0.47	0.39	0.42	0.3	0.27	0.31	0.27	0.29
Conv5_3	0.45	0.35	0.51	0.41	0.48	0.54	0.44	0.61	0.49	0.45	0.37	0.29	0.37	0.35	0.35	0.54	0.44	0.61	0.49	0.45	0.37	0.29	0.37	0.35	0.35
Pool5	0.46	0.37	0.52	0.43	0.46	0.53	0.44	0.61	0.55	0.48	0.26	0.27	0.31	0.29	0.26	0.53	0.44	0.61	0.55	0.48	0.26	0.27	0.31	0.29	0.26
FC6	0.34	0.33	0.48	0.34	0.35	0.36	0.35	0.49	0.34	0.36	0.03	0.07	0.02	0.07	0.07	0.36	0.35	0.49	0.34	0.36	0.03	0.07	0.02	0.07	0.07
FC7	0.36	0.33	0.48	0.38	0.39	0.37	0.33	0.48	0.38	0.39	0.14	0.07	0.12	0.09	0.09	0.37	0.33	0.48	0.38	0.39	0.14	0.07	0.12	0.09	0.09
FC8	0.23	0.24	0.33	0.28	0.29	0.24	0.24	0.32	0.28	0.29	0.02	0.02	0.03	0.02	0.02	0.24	0.24	0.32	0.28	0.29	0.02	0.02	0.03	0.02	0.02

## Sheet: CelebA_MooneyFace
Layer	All neuron					Identity-Selective Neuron					Non-Identity-Selective Neuron					SI					MI
Conv1_1	0.17	0.17	0.23	0.12	0.17	0.17	0.19	0.23	0.13	0.17	0.04	0.05	0.05	0.01	0.05	0.17	0.19	0.23	0.13	0.17	0.04	0.05	0.05	0.01	0.05
Conv1_2	0.16	0.17	0.23	0.12	0.18	0.16	0.2	0.24	0.12	0.17	0.04	0.04	0.04	0.01	0.04	0.16	0.2	0.24	0.12	0.17	0.04	0.04	0.04	0.01	0.04
Pool1	0.17	0.16	0.22	0.12	0.15	0.16	0.15	0.22	0.11	0.17	0.04	0.04	0.04	0.01	0.05	0.16	0.15	0.22	0.11	0.17	0.04	0.04	0.04	0.01	0.05
Conv2_1	0.17	0.19	0.24	0.14	0.17	0.22	0.21	0.25	0.18	0.21	0.04	0.05	0.06	0.01	0.07	0.22	0.21	0.25	0.18	0.21	0.04	0.05	0.06	0.01	0.07
Conv2_2	0.23	0.21	0.3	0.22	0.24	0.35	0.3	0.35	0.22	0.3	0.06	0.05	0.07	0.04	0.1	0.35	0.3	0.35	0.22	0.3	0.06	0.05	0.07	0.04	0.1
Pool2	0.24	0.24	0.3	0.25	0.28	0.41	0.35	0.44	0.29	0.37	0.06	0.07	0.06	0.06	0.1	0.41	0.35	0.44	0.29	0.37	0.06	0.07	0.06	0.06	0.1
Conv3_1	0.4	0.27	0.41	0.3	0.34	0.53	0.46	0.55	0.45	0.51	0.08	0.09	0.08	0.06	0.11	0.53	0.46	0.55	0.45	0.51	0.08	0.09	0.08	0.06	0.11
Conv3_2	0.48	0.38	0.46	0.42	0.4	0.62	0.56	0.62	0.57	0.55	0.1	0.1	0.11	0.13	0.12	0.62	0.56	0.62	0.57	0.55	0.1	0.1	0.11	0.13	0.12
Conv3_3	0.53	0.42	0.53	0.45	0.43	0.69	0.58	0.64	0.61	0.55	0.15	0.1	0.12	0.16	0.2	0.69	0.58	0.64	0.61	0.55	0.15	0.1	0.12	0.16	0.2
Pool3	0.56	0.44	0.52	0.5	0.43	0.65	0.57	0.6	0.6	0.54	0.12	0.11	0.11	0.16	0.14	0.65	0.57	0.6	0.6	0.54	0.12	0.11	0.11	0.16	0.14
Conv4_1	0.49	0.38	0.46	0.39	0.4	0.6	0.55	0.57	0.58	0.54	0.12	0.16	0.15	0.18	0.14	0.6	0.55	0.57	0.58	0.54	0.12	0.16	0.15	0.18	0.14
Conv4_2	0.46	0.36	0.42	0.38	0.38	0.61	0.54	0.58	0.51	0.5	0.14	0.13	0.17	0.18	0.17	0.61	0.54	0.58	0.51	0.5	0.14	0.13	0.17	0.18	0.17
Conv4_3	0.42	0.37	0.4	0.36	0.37	0.58	0.54	0.58	0.56	0.53	0.15	0.16	0.18	0.18	0.17	0.58	0.54	0.58	0.56	0.53	0.15	0.16	0.18	0.18	0.17
Pool4	0.48	0.43	0.45	0.41	0.41	0.58	0.52	0.61	0.56	0.5	0.12	0.15	0.15	0.17	0.13	0.58	0.52	0.61	0.56	0.5	0.12	0.15	0.15	0.17	0.13
Conv5_1	0.49	0.39	0.49	0.43	0.45	0.58	0.53	0.63	0.55	0.52	0.11	0.17	0.16	0.18	0.12	0.58	0.53	0.63	0.55	0.52	0.11	0.17	0.16	0.18	0.12
Conv5_2	0.52	0.4	0.51	0.5	0.47	0.56	0.48	0.66	0.57	0.56	0.13	0.17	0.14	0.13	0.16	0.56	0.48	0.66	0.57	0.56	0.13	0.17	0.14	0.13	0.16
Conv5_3	0.71	0.62	0.7	0.68	0.62	0.73	0.69	0.71	0.71	0.68	0.14	0.16	0.13	0.18	0.19	0.73	0.69	0.71	0.71	0.68	0.14	0.16	0.13	0.18	0.19
Pool5	0.71	0.63	0.74	0.68	0.66	0.73	0.69	0.72	0.71	0.67	0.1	0.11	0.08	0.13	0.15	0.73	0.69	0.72	0.71	0.67	0.1	0.11	0.08	0.13	0.15
FC6	0.77	0.64	0.76	0.7	0.72	0.76	0.65	0.77	0.7	0.72	0.04	0.03	0.04	0.02	0.02	0.76	0.65	0.77	0.7	0.72	0.04	0.03	0.04	0.02	0.02
FC7	0.73	0.63	0.76	0.7	0.66	0.74	0.63	0.76	0.7	0.67	0.31	0.21	0.22	0.2	0.22	0.74	0.63	0.76	0.7	0.67	0.31	0.21	0.22	0.2	0.22
FC8	0.7	0.62	0.7	0.65	0.61	0.7	0.62	0.7	0.65	0.61	0.05	0.06	0.08	0.04	0.07	0.7	0.62	0.7	0.65	0.61	0.05	0.06	0.08	0.04	0.07

## Sheet: CelebA_cartoon_Hayao
Layer	All neuron					Identity-Selective Neuron					Non-Identity-Selective Neuron					SI					MI
Conv1_1	0.13	0.14	0.18	0.12	0.11	0.17	0.14	0.21	0.14	0.12	0.09	0.03	0.06	0.02	0.03	0.17	0.14	0.21	0.14	0.12	0.09	0.03	0.06	0.02	0.03
Conv1_2	0.15	0.13	0.15	0.12	0.11	0.14	0.15	0.19	0.14	0.11	0.08	0.02	0.06	0.02	0.02	0.14	0.15	0.19	0.14	0.11	0.08	0.02	0.06	0.02	0.02
Pool1	0.12	0.12	0.14	0.12	0.11	0.13	0.13	0.17	0.13	0.13	0.07	0.03	0.04	0.03	0.02	0.13	0.13	0.17	0.13	0.13	0.07	0.03	0.04	0.03	0.02
Conv2_1	0.16	0.15	0.17	0.16	0.14	0.18	0.15	0.2	0.19	0.14	0.06	0.04	0.07	0.05	0.04	0.18	0.15	0.2	0.19	0.14	0.06	0.04	0.07	0.05	0.04
Conv2_2	0.19	0.18	0.21	0.19	0.18	0.26	0.21	0.24	0.24	0.19	0.06	0.04	0.09	0.07	0.07	0.26	0.21	0.24	0.24	0.19	0.06	0.04	0.09	0.07	0.07
Pool2	0.2	0.19	0.22	0.21	0.18	0.23	0.23	0.25	0.27	0.24	0.08	0.07	0.09	0.09	0.09	0.23	0.23	0.25	0.27	0.24	0.08	0.07	0.09	0.09	0.09
Conv3_1	0.27	0.29	0.34	0.29	0.3	0.38	0.32	0.41	0.37	0.39	0.1	0.08	0.12	0.13	0.09	0.38	0.32	0.41	0.37	0.39	0.1	0.08	0.12	0.13	0.09
Conv3_2	0.37	0.3	0.38	0.31	0.27	0.52	0.45	0.53	0.5	0.47	0.08	0.07	0.12	0.14	0.09	0.52	0.45	0.53	0.5	0.47	0.08	0.07	0.12	0.14	0.09
Conv3_3	0.37	0.31	0.45	0.35	0.28	0.61	0.53	0.62	0.55	0.5	0.09	0.05	0.08	0.13	0.1	0.61	0.53	0.62	0.55	0.5	0.09	0.05	0.08	0.13	0.1
Pool3	0.4	0.29	0.42	0.38	0.31	0.52	0.51	0.58	0.57	0.46	0.13	0.04	0.08	0.14	0.11	0.52	0.51	0.58	0.57	0.46	0.13	0.04	0.08	0.14	0.11
Conv4_1	0.38	0.28	0.39	0.38	0.27	0.5	0.46	0.56	0.51	0.49	0.12	0.12	0.08	0.17	0.09	0.5	0.46	0.56	0.51	0.49	0.12	0.12	0.08	0.17	0.09
Conv4_2	0.38	0.3	0.4	0.36	0.27	0.5	0.52	0.56	0.53	0.48	0.11	0.08	0.1	0.12	0.09	0.5	0.52	0.56	0.53	0.48	0.11	0.08	0.1	0.12	0.09
Conv4_3	0.4	0.3	0.43	0.38	0.34	0.54	0.49	0.58	0.6	0.5	0.11	0.04	0.08	0.1	0.08	0.54	0.49	0.58	0.6	0.5	0.11	0.04	0.08	0.1	0.08
Pool4	0.41	0.34	0.5	0.45	0.36	0.53	0.52	0.57	0.6	0.54	0.11	0.05	0.09	0.12	0.09	0.53	0.52	0.57	0.6	0.54	0.11	0.05	0.09	0.12	0.09
Conv5_1	0.47	0.34	0.53	0.47	0.44	0.54	0.57	0.63	0.61	0.53	0.1	0.1	0.13	0.13	0.11	0.54	0.57	0.63	0.61	0.53	0.1	0.1	0.13	0.13	0.11
Conv5_2	0.53	0.47	0.63	0.57	0.52	0.6	0.6	0.68	0.65	0.58	0.1	0.12	0.16	0.16	0.13	0.6	0.6	0.68	0.65	0.58	0.1	0.12	0.16	0.16	0.13
Conv5_3	0.78	0.75	0.75	0.75	0.73	0.78	0.76	0.77	0.79	0.73	0.08	0.07	0.11	0.15	0.12	0.78	0.76	0.77	0.79	0.73	0.08	0.07	0.11	0.15	0.12
Pool5	0.78	0.73	0.75	0.75	0.73	0.79	0.76	0.76	0.78	0.74	0.1	0.07	0.16	0.11	0.12	0.79	0.76	0.76	0.78	0.74	0.1	0.07	0.16	0.11	0.12
FC6	0.8	0.76	0.8	0.79	0.78	0.8	0.76	0.81	0.78	0.79	0.03	0.04	0.02	0.03	0.03	0.8	0.76	0.81	0.78	0.79	0.03	0.04	0.02	0.03	0.03
FC7	0.8	0.76	0.79	0.78	0.79	0.8	0.75	0.79	0.78	0.79	0.18	0.19	0.13	0.15	0.13	0.8	0.75	0.79	0.78	0.79	0.18	0.19	0.13	0.15	0.13
FC8	0.74	0.71	0.77	0.74	0.77	0.74	0.71	0.77	0.74	0.77	0.03	0.03	0.03	0.02	0.03	0.74	0.71	0.77	0.74	0.77	0.03	0.03	0.03	0.02	0.03

## Sheet: CelebA_cartoon_Hosoda
Layer	All neuron					Identity-Selective Neuron					Non-Identity-Selective Neuron					SI					MI
Conv1_1	0.14	0.12	0.17	0.14	0.11	0.17	0.12	0.17	0.16	0.13	0.06	0.02	0.04	0.04	0.04	0.17	0.12	0.17	0.16	0.13	0.06	0.02	0.04	0.04	0.04
Conv1_2	0.14	0.11	0.16	0.14	0.1	0.19	0.11	0.16	0.16	0.12	0.06	0.01	0.05	0.04	0.04	0.19	0.11	0.16	0.16	0.12	0.06	0.01	0.05	0.04	0.04
Pool1	0.15	0.11	0.15	0.13	0.09	0.17	0.12	0.15	0.11	0.11	0.07	0.02	0.04	0.02	0.04	0.17	0.12	0.15	0.11	0.11	0.07	0.02	0.04	0.02	0.04
Conv2_1	0.18	0.1	0.17	0.15	0.12	0.18	0.12	0.16	0.16	0.12	0.05	0.02	0.06	0.04	0.03	0.18	0.12	0.16	0.16	0.12	0.05	0.02	0.06	0.04	0.03
Conv2_2	0.18	0.12	0.19	0.18	0.16	0.21	0.15	0.24	0.2	0.14	0.06	0.07	0.07	0.04	0.1	0.21	0.15	0.24	0.2	0.14	0.06	0.07	0.07	0.04	0.1
Pool2	0.19	0.1	0.2	0.19	0.17	0.2	0.17	0.24	0.23	0.19	0.09	0.07	0.07	0.06	0.09	0.2	0.17	0.24	0.23	0.19	0.09	0.07	0.07	0.06	0.09
Conv3_1	0.24	0.21	0.3	0.24	0.23	0.37	0.31	0.39	0.33	0.32	0.12	0.08	0.13	0.1	0.13	0.37	0.31	0.39	0.33	0.32	0.12	0.08	0.13	0.1	0.13
Conv3_2	0.28	0.25	0.39	0.28	0.28	0.55	0.43	0.54	0.48	0.48	0.12	0.07	0.13	0.08	0.09	0.55	0.43	0.54	0.48	0.48	0.12	0.07	0.13	0.08	0.09
Conv3_3	0.39	0.3	0.4	0.29	0.36	0.62	0.5	0.64	0.56	0.51	0.12	0.07	0.12	0.13	0.13	0.62	0.5	0.64	0.56	0.51	0.12	0.07	0.12	0.13	0.13
Pool3	0.37	0.33	0.4	0.34	0.37	0.57	0.48	0.58	0.57	0.53	0.13	0.06	0.11	0.13	0.16	0.57	0.48	0.58	0.57	0.53	0.13	0.06	0.11	0.13	0.16
Conv4_1	0.38	0.33	0.39	0.33	0.33	0.53	0.48	0.6	0.57	0.46	0.12	0.1	0.14	0.12	0.12	0.53	0.48	0.6	0.57	0.46	0.12	0.1	0.14	0.12	0.12
Conv4_2	0.38	0.38	0.4	0.32	0.33	0.57	0.49	0.63	0.56	0.48	0.13	0.1	0.15	0.14	0.13	0.57	0.49	0.63	0.56	0.48	0.13	0.1	0.15	0.14	0.13
Conv4_3	0.42	0.35	0.41	0.34	0.37	0.57	0.54	0.61	0.58	0.54	0.15	0.07	0.13	0.11	0.1	0.57	0.54	0.61	0.58	0.54	0.15	0.07	0.13	0.11	0.1
Pool4	0.46	0.39	0.47	0.41	0.44	0.57	0.54	0.64	0.57	0.55	0.16	0.07	0.14	0.12	0.11	0.57	0.54	0.64	0.57	0.55	0.16	0.07	0.14	0.12	0.11
Conv5_1	0.49	0.43	0.53	0.45	0.43	0.62	0.57	0.66	0.59	0.58	0.17	0.09	0.15	0.12	0.12	0.62	0.57	0.66	0.59	0.58	0.17	0.09	0.15	0.12	0.12
Conv5_2	0.51	0.49	0.61	0.54	0.51	0.62	0.62	0.71	0.6	0.61	0.12	0.13	0.13	0.16	0.11	0.62	0.62	0.71	0.6	0.61	0.12	0.13	0.13	0.16	0.11
Conv5_3	0.74	0.79	0.75	0.72	0.73	0.78	0.79	0.75	0.74	0.76	0.13	0.04	0.14	0.16	0.12	0.78	0.79	0.75	0.74	0.76	0.13	0.04	0.14	0.16	0.12
Pool5	0.73	0.75	0.74	0.76	0.74	0.76	0.78	0.75	0.75	0.75	0.14	0.07	0.13	0.14	0.13	0.76	0.78	0.75	0.75	0.75	0.14	0.07	0.13	0.14	0.13
FC6	0.76	0.81	0.8	0.83	0.78	0.75	0.81	0.79	0.83	0.78	0.04	0.05	0.01	0.02	0.01	0.75	0.81	0.79	0.83	0.78	0.04	0.05	0.01	0.02	0.01
FC7	0.77	0.78	0.79	0.78	0.77	0.77	0.78	0.79	0.78	0.77	0.12	0.21	0.18	0.15	0.17	0.77	0.78	0.79	0.78	0.77	0.12	0.21	0.18	0.15	0.17
FC8	0.72	0.74	0.71	0.64	0.76	0.72	0.74	0.71	0.64	0.76	0.03	0.02	0.03	0.03	0.03	0.72	0.74	0.71	0.64	0.76	0.03	0.02	0.03	0.03	0.03

## Sheet: CelebA_cartoon_Paprika
Layer	All neuron					Identity-Selective Neuron					Non-Identity-Selective Neuron					SI					MI
Conv1_1	0.16	0.13	0.15	0.14	0.12	0.16	0.15	0.2	0.15	0.15	0.06	0.05	0.05	0.01	0.06	0.16	0.15	0.2	0.15	0.15	0.06	0.05	0.05	0.01	0.06
Conv1_2	0.17	0.11	0.16	0.14	0.12	0.17	0.11	0.17	0.14	0.12	0.06	0.05	0.04	0.01	0.06	0.17	0.11	0.17	0.14	0.12	0.06	0.05	0.04	0.01	0.06
Pool1	0.16	0.11	0.15	0.14	0.13	0.15	0.12	0.15	0.14	0.12	0.06	0.02	0.03	0.01	0.06	0.15	0.12	0.15	0.14	0.12	0.06	0.02	0.03	0.01	0.06
Conv2_1	0.17	0.12	0.17	0.13	0.13	0.18	0.17	0.18	0.15	0.16	0.05	0.04	0.04	0.06	0.06	0.18	0.17	0.18	0.15	0.16	0.05	0.04	0.04	0.06	0.06
Conv2_2	0.24	0.17	0.22	0.14	0.17	0.26	0.2	0.25	0.17	0.21	0.06	0.07	0.07	0.06	0.08	0.26	0.2	0.25	0.17	0.21	0.06	0.07	0.07	0.06	0.08
Pool2	0.25	0.19	0.22	0.13	0.18	0.27	0.2	0.26	0.17	0.24	0.06	0.08	0.08	0.07	0.08	0.27	0.2	0.26	0.17	0.24	0.06	0.08	0.08	0.07	0.08
Conv3_1	0.31	0.23	0.29	0.23	0.2	0.43	0.33	0.49	0.33	0.35	0.09	0.07	0.1	0.08	0.07	0.43	0.33	0.49	0.33	0.35	0.09	0.07	0.1	0.08	0.07
Conv3_2	0.39	0.3	0.33	0.31	0.24	0.57	0.52	0.59	0.54	0.47	0.09	0.09	0.1	0.11	0.09	0.57	0.52	0.59	0.54	0.47	0.09	0.09	0.1	0.11	0.09
Conv3_3	0.48	0.32	0.33	0.36	0.29	0.61	0.56	0.62	0.61	0.52	0.1	0.06	0.08	0.13	0.07	0.61	0.56	0.62	0.61	0.52	0.1	0.06	0.08	0.13	0.07
Pool3	0.43	0.34	0.4	0.4	0.33	0.61	0.5	0.6	0.59	0.47	0.09	0.07	0.1	0.11	0.09	0.61	0.5	0.6	0.59	0.47	0.09	0.07	0.1	0.11	0.09
Conv4_1	0.42	0.36	0.39	0.39	0.32	0.6	0.52	0.59	0.61	0.47	0.12	0.08	0.07	0.14	0.08	0.6	0.52	0.59	0.61	0.47	0.12	0.08	0.07	0.14	0.08
Conv4_2	0.43	0.37	0.37	0.41	0.31	0.66	0.55	0.61	0.61	0.5	0.11	0.07	0.08	0.13	0.09	0.66	0.55	0.61	0.61	0.5	0.11	0.07	0.08	0.13	0.09
Conv4_3	0.5	0.39	0.41	0.43	0.36	0.65	0.58	0.63	0.64	0.53	0.12	0.09	0.07	0.16	0.11	0.65	0.58	0.63	0.64	0.53	0.12	0.09	0.07	0.16	0.11
Pool4	0.53	0.41	0.46	0.49	0.4	0.66	0.58	0.62	0.64	0.52	0.11	0.06	0.08	0.15	0.13	0.66	0.58	0.62	0.64	0.52	0.11	0.06	0.08	0.15	0.13
Conv5_1	0.56	0.41	0.53	0.54	0.42	0.64	0.54	0.63	0.74	0.53	0.13	0.07	0.11	0.14	0.15	0.64	0.54	0.63	0.74	0.53	0.13	0.07	0.11	0.14	0.15
Conv5_2	0.63	0.5	0.62	0.62	0.49	0.68	0.6	0.7	0.73	0.62	0.12	0.1	0.1	0.17	0.1	0.68	0.6	0.7	0.73	0.62	0.12	0.1	0.1	0.17	0.1
Conv5_3	0.82	0.83	0.8	0.85	0.75	0.82	0.83	0.81	0.84	0.75	0.09	0.11	0.14	0.13	0.11	0.82	0.83	0.81	0.84	0.75	0.09	0.11	0.14	0.13	0.11
Pool5	0.85	0.82	0.81	0.84	0.75	0.85	0.86	0.81	0.86	0.75	0.11	0.12	0.09	0.12	0.08	0.85	0.86	0.81	0.86	0.75	0.11	0.12	0.09	0.12	0.08
FC6	0.84	0.86	0.87	0.9	0.83	0.84	0.86	0.89	0.9	0.83	0.03	0.02	0.04	0.02	0.05	0.84	0.86	0.89	0.9	0.83	0.03	0.02	0.04	0.02	0.05
FC7	0.89	0.85	0.87	0.88	0.86	0.89	0.85	0.87	0.88	0.86	0.14	0.2	0.17	0.16	0.17	0.89	0.85	0.87	0.88	0.86	0.14	0.2	0.17	0.16	0.17
FC8	0.82	0.74	0.85	0.8	0.8	0.82	0.73	0.86	0.8	0.8	0.04	0.03	0.02	0.03	0.03	0.82	0.73	0.86	0.8	0.8	0.04	0.03	0.02	0.03	0.03

## Sheet: CelebA_cartoon_Shinkai
Layer	All neuron					Identity-Selective Neuron					Non-Identity-Selective Neuron					SI					MI
Conv1_1	0.13	0.12	0.17	0.15	0.1	0.14	0.16	0.2	0.16	0.11	0.04	0.03	0.03	0.02	0.04	0.14	0.16	0.2	0.16	0.11	0.04	0.03	0.03	0.02	0.04
Conv1_2	0.13	0.11	0.16	0.14	0.1	0.15	0.13	0.18	0.14	0.1	0.03	0.03	0.03	0.02	0.04	0.15	0.13	0.18	0.14	0.1	0.03	0.03	0.03	0.02	0.04
Pool1	0.15	0.12	0.17	0.11	0.11	0.15	0.14	0.17	0.12	0.11	0.04	0.03	0.02	0.02	0.03	0.15	0.14	0.17	0.12	0.11	0.04	0.03	0.02	0.02	0.03
Conv2_1	0.14	0.12	0.17	0.16	0.13	0.17	0.15	0.2	0.14	0.12	0.06	0.03	0.05	0.03	0.04	0.17	0.15	0.2	0.14	0.12	0.06	0.03	0.05	0.03	0.04
Conv2_2	0.17	0.13	0.23	0.19	0.14	0.22	0.18	0.24	0.19	0.18	0.05	0.08	0.1	0.07	0.06	0.22	0.18	0.24	0.19	0.18	0.05	0.08	0.1	0.07	0.06
Pool2	0.19	0.15	0.23	0.2	0.17	0.24	0.19	0.23	0.2	0.23	0.07	0.09	0.09	0.08	0.08	0.24	0.19	0.23	0.2	0.23	0.07	0.09	0.09	0.08	0.08
Conv3_1	0.27	0.21	0.3	0.26	0.26	0.36	0.34	0.43	0.34	0.38	0.07	0.08	0.11	0.1	0.07	0.36	0.34	0.43	0.34	0.38	0.07	0.08	0.11	0.1	0.07
Conv3_2	0.35	0.25	0.36	0.31	0.29	0.6	0.5	0.59	0.53	0.47	0.09	0.08	0.1	0.09	0.08	0.6	0.5	0.59	0.53	0.47	0.09	0.08	0.1	0.09	0.08
Conv3_3	0.45	0.28	0.4	0.37	0.34	0.69	0.58	0.63	0.59	0.52	0.06	0.08	0.12	0.13	0.08	0.69	0.58	0.63	0.59	0.52	0.06	0.08	0.12	0.13	0.08
Pool3	0.44	0.3	0.44	0.38	0.36	0.66	0.53	0.61	0.58	0.5	0.08	0.06	0.1	0.11	0.08	0.66	0.53	0.61	0.58	0.5	0.08	0.06	0.1	0.11	0.08
Conv4_1	0.39	0.3	0.47	0.34	0.37	0.64	0.55	0.61	0.59	0.51	0.08	0.09	0.1	0.12	0.06	0.64	0.55	0.61	0.59	0.51	0.08	0.09	0.1	0.12	0.06
Conv4_2	0.42	0.33	0.44	0.34	0.36	0.65	0.61	0.65	0.58	0.54	0.12	0.09	0.08	0.12	0.1	0.65	0.61	0.65	0.58	0.54	0.12	0.09	0.08	0.12	0.1
Conv4_3	0.48	0.36	0.49	0.36	0.39	0.65	0.65	0.64	0.63	0.56	0.09	0.12	0.11	0.11	0.08	0.65	0.65	0.64	0.63	0.56	0.09	0.12	0.11	0.11	0.08
Pool4	0.5	0.45	0.54	0.39	0.42	0.68	0.63	0.65	0.63	0.58	0.12	0.1	0.09	0.12	0.07	0.68	0.63	0.65	0.63	0.58	0.12	0.1	0.09	0.12	0.07
Conv5_1	0.55	0.49	0.56	0.47	0.47	0.66	0.66	0.65	0.67	0.59	0.12	0.08	0.13	0.12	0.1	0.66	0.66	0.65	0.67	0.59	0.12	0.08	0.13	0.12	0.1
Conv5_2	0.6	0.64	0.67	0.59	0.58	0.73	0.72	0.72	0.7	0.64	0.1	0.1	0.14	0.14	0.09	0.73	0.72	0.72	0.7	0.64	0.1	0.1	0.14	0.14	0.09
Conv5_3	0.86	0.88	0.86	0.88	0.81	0.86	0.88	0.86	0.91	0.82	0.07	0.09	0.09	0.13	0.05	0.86	0.88	0.86	0.91	0.82	0.07	0.09	0.09	0.13	0.05
Pool5	0.85	0.88	0.84	0.87	0.8	0.86	0.87	0.85	0.88	0.82	0.06	0.07	0.1	0.14	0.06	0.86	0.87	0.85	0.88	0.82	0.06	0.07	0.1	0.14	0.06
FC6	0.9	0.91	0.92	0.89	0.86	0.89	0.91	0.93	0.89	0.86	0.02	0.03	0.02	0.02	0.04	0.89	0.91	0.93	0.89	0.86	0.02	0.03	0.02	0.02	0.04
FC7	0.91	0.9	0.93	0.88	0.86	0.91	0.9	0.93	0.88	0.86	0.16	0.22	0.19	0.15	0.09	0.91	0.9	0.93	0.88	0.86	0.16	0.22	0.19	0.15	0.09
FC8	0.86	0.86	0.91	0.87	0.78	0.86	0.86	0.91	0.87	0.78	0.02	0.02	0.02	0.02	0.02	0.86	0.86	0.91	0.87	0.78	0.02	0.02	0.02	0.02	0.02

## Sheet: cartoonFace_random
Layer	All neuron					Identity-Selective Neuron					Non-Identity-Selective Neuron					SI					MI
Conv1_1	0.1	0.1	0.12	0.1	0.08	0.08	0.08	0.14	0.06	0.1	0.04	0.05	0.06	0.04	0.09	0.08	0.08	0.14	0.06	0.1	0.04	0.05	0.06	0.04	0.09
Conv1_2	0.09	0.1	0.12	0.1	0.08	0.08	0.09	0.14	0.08	0.09	0.03	0.06	0.06	0.05	0.09	0.08	0.09	0.14	0.08	0.09	0.03	0.06	0.06	0.05	0.09
Pool1	0.09	0.08	0.13	0.09	0.11	0.09	0.1	0.14	0.08	0.09	0.04	0.05	0.08	0.05	0.07	0.09	0.1	0.14	0.08	0.09	0.04	0.05	0.08	0.05	0.07
Conv2_1	0.09	0.07	0.1	0.09	0.1	0.09	0.07	0.12	0.07	0.1	0.05	0.09	0.08	0.06	0.07	0.09	0.07	0.12	0.07	0.1	0.05	0.09	0.08	0.06	0.07
Conv2_2	0.09	0.11	0.08	0.11	0.08	0.09	0.1	0.12	0.08	0.11	0.08	0.06	0.05	0.08	0.07	0.09	0.1	0.12	0.08	0.11	0.08	0.06	0.05	0.08	0.07
Pool2	0.1	0.05	0.04	0.11	0.08	0.07	0.06	0.1	0.07	0.09	0.08	0.05	0.03	0.07	0.05	0.07	0.06	0.1	0.07	0.09	0.08	0.05	0.03	0.07	0.05
Conv3_1	0.09	0.07	0.06	0.12	0.08	0.11	0.1	0.08	0.12	0.09	0.07	0.05	0.04	0.08	0.08	0.11	0.1	0.08	0.12	0.09	0.07	0.05	0.04	0.08	0.08
Conv3_2	0.09	0.05	0.06	0.1	0.09	0.08	0.08	0.04	0.07	0.07	0.1	0.06	0.06	0.07	0.07	0.08	0.08	0.04	0.07	0.07	0.1	0.06	0.06	0.07	0.07
Conv3_3	0.1	0.06	0.08	0.11	0.08	0.09	0.08	0.06	0.09	0.12	0.1	0.05	0.07	0.1	0.07	0.09	0.08	0.06	0.09	0.12	0.1	0.05	0.07	0.1	0.07
Pool3	0.12	0.08	0.08	0.1	0.11	0.1	0.09	0.1	0.15	0.12	0.08	0.09	0.08	0.09	0.1	0.1	0.09	0.1	0.15	0.12	0.08	0.09	0.08	0.09	0.1
Conv4_1	0.09	0.08	0.06	0.16	0.11	0.06	0.12	0.09	0.19	0.15	0.12	0.06	0.07	0.09	0.13	0.06	0.12	0.09	0.19	0.15	0.12	0.06	0.07	0.09	0.13
Conv4_2	0.11	0.09	0.08	0.11	0.15	0.1	0.13	0.1	0.18	0.17	0.11	0.08	0.11	0.12	0.12	0.1	0.13	0.1	0.18	0.17	0.11	0.08	0.11	0.12	0.12
Conv4_3	0.12	0.09	0.1	0.15	0.19	0.08	0.16	0.13	0.2	0.17	0.07	0.1	0.09	0.12	0.15	0.08	0.16	0.13	0.2	0.17	0.07	0.1	0.09	0.12	0.15
Pool4	0.16	0.13	0.17	0.21	0.2	0.18	0.19	0.2	0.25	0.22	0.12	0.1	0.12	0.14	0.14	0.18	0.19	0.2	0.25	0.22	0.12	0.1	0.12	0.14	0.14
Conv5_1	0.18	0.19	0.26	0.26	0.24	0.15	0.2	0.26	0.22	0.26	0.18	0.15	0.26	0.19	0.16	0.15	0.2	0.26	0.22	0.26	0.18	0.15	0.26	0.19	0.16
Conv5_2	0.21	0.23	0.31	0.31	0.28	0.23	0.28	0.31	0.3	0.27	0.19	0.2	0.23	0.27	0.19	0.23	0.28	0.31	0.3	0.27	0.19	0.2	0.23	0.27	0.19
Conv5_3	0.34	0.29	0.35	0.4	0.43	0.3	0.31	0.34	0.46	0.4	0.28	0.19	0.25	0.24	0.23	0.3	0.31	0.34	0.46	0.4	0.28	0.19	0.25	0.24	0.23
Pool5	0.37	0.33	0.43	0.45	0.44	0.41	0.37	0.39	0.51	0.43	0.25	0.2	0.27	0.27	0.19	0.41	0.37	0.39	0.51	0.43	0.25	0.2	0.27	0.27	0.19
FC6	0.53	0.52	0.49	0.58	0.61	0.53	0.52	0.48	0.58	0.61	0.07	0.03	0.05	0.05	0.08	0.53	0.52	0.48	0.58	0.61	0.07	0.03	0.05	0.05	0.08
FC7	0.52	0.5	0.47	0.48	0.52	0.51	0.5	0.48	0.5	0.54	0.14	0.13	0.16	0.09	0.18	0.51	0.5	0.48	0.5	0.54	0.14	0.13	0.16	0.09	0.18
FC8	0.49	0.44	0.42	0.52	0.52	0.49	0.44	0.42	0.52	0.51	0.03	0.03	0.05	0.07	0.02	0.49	0.44	0.42	0.52	0.51	0.03	0.03	0.05	0.07	0.02

## Sheet: ImageNet_random
Layer	All neuron					Identity-Selective Neuron					Non-Identity-Selective Neuron					SI					MI
Conv1_1	0.1	0.11	0.14	0.14	0.16	0.09	0.12	0.15	0.1	0.18	0.1	0.1	0.12	0.09	0.11	0.09	0.12	0.15	0.1	0.18	0.1	0.1	0.12	0.09	0.11
Conv1_2	0.12	0.11	0.14	0.09	0.17	0.12	0.12	0.14	0.1	0.16	0.1	0.09	0.1	0.07	0.1	0.12	0.12	0.14	0.1	0.16	0.1	0.09	0.1	0.07	0.1
Pool1	0.1	0.11	0.14	0.1	0.13	0.1	0.11	0.14	0.1	0.14	0.09	0.08	0.07	0.08	0.1	0.1	0.11	0.14	0.1	0.14	0.09	0.08	0.07	0.08	0.1
Conv2_1	0.11	0.1	0.16	0.11	0.14	0.11	0.11	0.14	0.11	0.17	0.1	0.12	0.12	0.1	0.12	0.11	0.11	0.14	0.11	0.17	0.1	0.12	0.12	0.1	0.12
Conv2_2	0.11	0.14	0.18	0.12	0.17	0.1	0.14	0.19	0.1	0.17	0.1	0.13	0.15	0.12	0.1	0.1	0.14	0.19	0.1	0.17	0.1	0.13	0.15	0.12	0.1
Pool2	0.1	0.15	0.18	0.12	0.13	0.11	0.17	0.2	0.12	0.14	0.1	0.11	0.14	0.09	0.1	0.11	0.17	0.2	0.12	0.14	0.1	0.11	0.14	0.09	0.1
Conv3_1	0.13	0.14	0.22	0.12	0.14	0.15	0.16	0.22	0.14	0.15	0.09	0.12	0.18	0.09	0.11	0.15	0.16	0.22	0.14	0.15	0.09	0.12	0.18	0.09	0.11
Conv3_2	0.11	0.13	0.17	0.09	0.11	0.13	0.14	0.16	0.1	0.13	0.09	0.07	0.18	0.07	0.1	0.13	0.14	0.16	0.1	0.13	0.09	0.07	0.18	0.07	0.1
Conv3_3	0.11	0.13	0.17	0.13	0.11	0.13	0.19	0.16	0.1	0.1	0.07	0.07	0.15	0.09	0.08	0.13	0.19	0.16	0.1	0.1	0.07	0.07	0.15	0.09	0.08
Pool3	0.13	0.12	0.17	0.13	0.13	0.11	0.19	0.16	0.12	0.16	0.1	0.05	0.15	0.08	0.12	0.11	0.19	0.16	0.12	0.16	0.1	0.05	0.15	0.08	0.12
Conv4_1	0.12	0.14	0.16	0.12	0.13	0.11	0.18	0.17	0.15	0.12	0.1	0.13	0.11	0.11	0.12	0.11	0.18	0.17	0.15	0.12	0.1	0.13	0.11	0.11	0.12
Conv4_2	0.09	0.17	0.14	0.14	0.09	0.11	0.16	0.19	0.16	0.1	0.07	0.14	0.12	0.13	0.13	0.11	0.16	0.19	0.16	0.1	0.07	0.14	0.12	0.13	0.13
Conv4_3	0.08	0.1	0.16	0.14	0.09	0.11	0.17	0.17	0.12	0.12	0.07	0.12	0.16	0.14	0.1	0.11	0.17	0.17	0.12	0.12	0.07	0.12	0.16	0.14	0.1
Pool4	0.11	0.13	0.21	0.14	0.16	0.11	0.16	0.16	0.14	0.15	0.09	0.12	0.17	0.16	0.14	0.11	0.16	0.16	0.14	0.15	0.09	0.12	0.17	0.16	0.14
Conv5_1	0.14	0.18	0.23	0.23	0.15	0.14	0.19	0.24	0.2	0.13	0.1	0.16	0.17	0.24	0.14	0.14	0.19	0.24	0.2	0.13	0.1	0.16	0.17	0.24	0.14
Conv5_2	0.14	0.24	0.25	0.21	0.2	0.15	0.22	0.21	0.17	0.2	0.14	0.19	0.17	0.24	0.21	0.15	0.22	0.21	0.17	0.2	0.14	0.19	0.17	0.24	0.21
Conv5_3	0.15	0.19	0.25	0.16	0.23	0.15	0.2	0.19	0.15	0.2	0.12	0.17	0.22	0.1	0.18	0.15	0.2	0.19	0.15	0.2	0.12	0.17	0.22	0.1	0.18
Pool5	0.16	0.2	0.23	0.16	0.22	0.19	0.2	0.22	0.16	0.23	0.11	0.17	0.19	0.15	0.21	0.19	0.2	0.22	0.16	0.23	0.11	0.17	0.19	0.15	0.21
FC6	0.13	0.14	0.2	0.16	0.16	0.13	0.15	0.19	0.16	0.17	0.05	0.06	0.09	0.05	0.06	0.13	0.15	0.19	0.16	0.17	0.05	0.06	0.09	0.05	0.06
FC7	0.18	0.15	0.2	0.19	0.21	0.18	0.15	0.19	0.19	0.21	0.05	0.1	0.06	0.07	0.04	0.18	0.15	0.19	0.19	0.21	0.05	0.1	0.06	0.07	0.04
FC8	0.1	0.12	0.13	0.13	0.17	0.1	0.12	0.13	0.13	0.17	0.02	0.03	0.03	0.02	0.02	0.1	0.12	0.13	0.13	0.17	0.02	0.03	0.03	0.02	0.02
