# Supplementary material for: Face identity coding in the deep neural network and primate brain
Source: Commun Biol. 2022 Jun 20;5:611. doi: 10.1038/s42003-022-03557-9 (PMC9209415; doi:10.1038/s42003-022-03557-9)
Supplement: Supplementary file 5 — Supplementary Data 3 [file 42003_2022_3557_MOESM5_ESM.xlsx]

## Sheet: randDrop_0.1
Layer	All Units					Identity-Selective Units					Non-Identity-Selective Units
Conv1_1	0.23	0.14	0.16	0.13	0.1	0.22	0.12	0.19	0.13	0.12	0.09	0.03	0.04	0.05	0.02
Conv1_2	0.21	0.13	0.14	0.11	0.09	0.21	0.11	0.17	0.12	0.09	0.07	0.04	0.05	0.03	0.02
Pool1	0.2	0.13	0.14	0.12	0.08	0.21	0.11	0.14	0.12	0.08	0.09	0.04	0.04	0.04	0.02
Conv2_1	0.23	0.15	0.17	0.13	0.09	0.24	0.17	0.18	0.14	0.13	0.1	0.04	0.06	0.05	0.05
Conv2_2	0.26	0.15	0.22	0.13	0.14	0.27	0.21	0.26	0.19	0.21	0.11	0.08	0.07	0.13	0.07
Pool2	0.22	0.15	0.2	0.13	0.14	0.3	0.22	0.24	0.18	0.22	0.13	0.07	0.09	0.11	0.05
Conv3_1	0.22	0.17	0.28	0.19	0.15	0.34	0.33	0.35	0.33	0.35	0.11	0.09	0.07	0.09	0.05
Conv3_2	0.27	0.23	0.36	0.26	0.2	0.55	0.43	0.51	0.48	0.48	0.09	0.08	0.11	0.1	0.08
Conv3_3	0.36	0.23	0.33	0.29	0.29	0.66	0.56	0.65	0.57	0.54	0.13	0.06	0.15	0.12	0.09
Pool3	0.3	0.21	0.32	0.29	0.27	0.6	0.48	0.56	0.5	0.49	0.11	0.07	0.1	0.12	0.09
Conv4_1	0.34	0.19	0.32	0.29	0.25	0.56	0.46	0.52	0.47	0.47	0.14	0.07	0.11	0.13	0.08
Conv4_2	0.3	0.21	0.32	0.29	0.23	0.59	0.52	0.56	0.5	0.49	0.14	0.08	0.13	0.12	0.05
Conv4_3	0.29	0.21	0.29	0.31	0.22	0.6	0.5	0.57	0.53	0.43	0.1	0.08	0.11	0.14	0.06
Pool4	0.31	0.22	0.32	0.3	0.26	0.54	0.45	0.56	0.51	0.46	0.09	0.08	0.14	0.11	0.05
Conv5_1	0.28	0.22	0.32	0.29	0.22	0.48	0.36	0.45	0.46	0.45	0.13	0.06	0.14	0.13	0.08
Conv5_2	0.32	0.26	0.37	0.32	0.26	0.45	0.31	0.49	0.41	0.42	0.11	0.07	0.12	0.13	0.07
Conv5_3	0.61	0.52	0.69	0.66	0.57	0.7	0.64	0.76	0.73	0.67	0.12	0.07	0.15	0.2	0.09
Pool5	0.58	0.52	0.69	0.66	0.57	0.68	0.64	0.76	0.72	0.63	0.1	0.07	0.14	0.18	0.1
FC6	0.68	0.72	0.8	0.68	0.69	0.7	0.73	0.8	0.68	0.67	0.03	0.02	0.05	0.03	0.01
FC7	0.71	0.77	0.81	0.74	0.68	0.71	0.78	0.81	0.74	0.68	0.2	0.14	0.21	0.2	0.14
FC8	0.67	0.65	0.71	0.61	0.63	0.67	0.66	0.7	0.61	0.64	0.02	0.03	0.02	0.02	0.04

## Sheet: randDrop_0.3
Layer	All Units					Identity-Selective Units					Non-Identity-Selective Units
Conv1_1	0.23	0.13	0.15	0.12	0.1	0.23	0.12	0.17	0.13	0.12	0.08	0.04	0.05	0.05	0.02
Conv1_2	0.21	0.13	0.13	0.11	0.08	0.2	0.11	0.17	0.12	0.09	0.09	0.04	0.06	0.05	0.02
Pool1	0.2	0.13	0.13	0.11	0.08	0.2	0.11	0.16	0.11	0.08	0.09	0.04	0.04	0.06	0.02
Conv2_1	0.24	0.14	0.16	0.14	0.09	0.26	0.17	0.19	0.14	0.11	0.1	0.04	0.06	0.04	0.05
Conv2_2	0.23	0.16	0.18	0.14	0.13	0.27	0.22	0.25	0.2	0.19	0.14	0.09	0.11	0.13	0.07
Pool2	0.24	0.17	0.2	0.13	0.11	0.27	0.22	0.26	0.2	0.2	0.15	0.1	0.1	0.11	0.07
Conv3_1	0.21	0.13	0.22	0.13	0.14	0.28	0.27	0.34	0.25	0.27	0.11	0.07	0.12	0.09	0.05
Conv3_2	0.22	0.17	0.27	0.17	0.16	0.44	0.32	0.39	0.31	0.36	0.14	0.08	0.1	0.1	0.05
Conv3_3	0.26	0.16	0.26	0.19	0.17	0.51	0.4	0.45	0.43	0.41	0.13	0.09	0.15	0.12	0.08
Pool3	0.22	0.15	0.24	0.19	0.16	0.46	0.32	0.38	0.37	0.37	0.13	0.08	0.11	0.1	0.07
Conv4_1	0.25	0.17	0.24	0.21	0.18	0.43	0.32	0.39	0.32	0.36	0.09	0.08	0.15	0.12	0.09
Conv4_2	0.28	0.19	0.26	0.21	0.19	0.51	0.35	0.46	0.34	0.42	0.14	0.1	0.16	0.11	0.1
Conv4_3	0.2	0.15	0.22	0.21	0.15	0.45	0.28	0.41	0.38	0.41	0.12	0.1	0.12	0.12	0.08
Pool4	0.19	0.17	0.21	0.2	0.16	0.39	0.29	0.42	0.38	0.37	0.09	0.07	0.09	0.09	0.06
Conv5_1	0.15	0.12	0.11	0.14	0.08	0.21	0.2	0.25	0.26	0.18	0.09	0.07	0.06	0.07	0.03
Conv5_2	0.12	0.11	0.1	0.12	0.06	0.13	0.14	0.14	0.17	0.09	0.08	0.04	0.08	0.08	0.03
Conv5_3	0.15	0.13	0.13	0.11	0.08	0.17	0.18	0.19	0.16	0.11	0.08	0.08	0.09	0.1	0.09
Pool5	0.15	0.13	0.11	0.12	0.07	0.17	0.17	0.18	0.15	0.09	0.08	0.06	0.06	0.08	0.06
FC6	0.1	0.09	0.11	0.15	0.09	0.1	0.09	0.12	0.14	0.09	0.05	0.05	0.03	0.06	0.02
FC7	0.12	0.12	0.13	0.15	0.15	0.12	0.11	0.13	0.15	0.15	0.03	0.04	0.09	0.06	0.03
FC8	0.11	0.09	0.14	0.13	0.15	0.11	0.09	0.14	0.13	0.15	0.04	0.05	0.04	0.03	0.04

## Sheet: randDrop_0.5
Layer	All Units					Identity-Selective Units					Non-Identity-Selective Units
Conv1_1	0.24	0.13	0.17	0.12	0.09	0.23	0.12	0.17	0.12	0.11	0.09	0.03	0.04	0.06	0.02
Conv1_2	0.2	0.13	0.14	0.12	0.06	0.2	0.11	0.15	0.13	0.09	0.09	0.03	0.05	0.05	0.01
Pool1	0.22	0.13	0.14	0.11	0.07	0.2	0.11	0.16	0.13	0.09	0.09	0.04	0.05	0.04	0.03
Conv2_1	0.22	0.13	0.17	0.14	0.08	0.24	0.14	0.18	0.14	0.09	0.09	0.04	0.06	0.05	0.05
Conv2_2	0.21	0.14	0.17	0.15	0.08	0.23	0.2	0.25	0.22	0.18	0.15	0.11	0.12	0.12	0.06
Pool2	0.23	0.15	0.18	0.15	0.11	0.25	0.19	0.22	0.2	0.19	0.14	0.1	0.11	0.11	0.06
Conv3_1	0.2	0.14	0.18	0.15	0.11	0.24	0.22	0.26	0.24	0.2	0.09	0.1	0.11	0.1	0.05
Conv3_2	0.2	0.13	0.22	0.16	0.13	0.3	0.26	0.31	0.27	0.27	0.13	0.09	0.11	0.12	0.05
Conv3_3	0.24	0.13	0.22	0.18	0.12	0.31	0.3	0.34	0.31	0.33	0.14	0.09	0.14	0.15	0.06
Pool3	0.22	0.13	0.23	0.18	0.12	0.29	0.26	0.33	0.29	0.3	0.13	0.07	0.1	0.13	0.05
Conv4_1	0.22	0.14	0.28	0.2	0.12	0.29	0.24	0.34	0.3	0.29	0.15	0.1	0.17	0.16	0.07
Conv4_2	0.24	0.13	0.29	0.19	0.14	0.27	0.24	0.36	0.29	0.32	0.2	0.11	0.2	0.16	0.06
Conv4_3	0.22	0.15	0.25	0.19	0.12	0.23	0.24	0.3	0.29	0.32	0.17	0.1	0.21	0.16	0.1
Pool4	0.22	0.14	0.21	0.18	0.12	0.24	0.22	0.29	0.29	0.24	0.16	0.08	0.15	0.15	0.05
Conv5_1	0.18	0.08	0.16	0.14	0.14	0.24	0.16	0.31	0.21	0.18	0.11	0.07	0.13	0.12	0.08
Conv5_2	0.14	0.09	0.16	0.13	0.14	0.17	0.14	0.21	0.14	0.17	0.09	0.1	0.12	0.1	0.07
Conv5_3	0.14	0.09	0.13	0.13	0.14	0.12	0.14	0.15	0.14	0.13	0.14	0.1	0.13	0.11	0.15
Pool5	0.14	0.14	0.16	0.14	0.13	0.18	0.13	0.13	0.15	0.18	0.14	0.1	0.11	0.13	0.15
FC6	0.12	0.07	0.08	0.1	0.11	0.11	0.07	0.09	0.1	0.12	0.03	0.02	0.04	0.04	0.04
FC7	0.1	0.11	0.11	0.08	0.09	0.1	0.11	0.1	0.08	0.09	0.03	0.04	0.06	0.03	0.04
FC8	0.09	0.07	0.08	0.06	0.08	0.09	0.07	0.08	0.06	0.08	0.04	0.05	0.03	0.04	0.04

## Sheet: randDrop_0.7
Layer	All Units					Identity-Selective Units					Non-Identity-Selective Units
Conv1_1	0.21	0.13	0.17	0.12	0.1	0.22	0.12	0.17	0.12	0.11	0.09	0.03	0.06	0.04	0.01
Conv1_2	0.21	0.13	0.16	0.12	0.09	0.22	0.11	0.16	0.13	0.09	0.08	0.02	0.05	0.05	0.03
Pool1	0.22	0.13	0.16	0.12	0.08	0.21	0.12	0.17	0.13	0.1	0.09	0.02	0.05	0.06	0.03
Conv2_1	0.17	0.12	0.15	0.13	0.08	0.18	0.1	0.17	0.14	0.1	0.07	0.03	0.05	0.06	0.03
Conv2_2	0.18	0.12	0.16	0.12	0.1	0.22	0.18	0.2	0.18	0.19	0.14	0.07	0.12	0.11	0.06
Pool2	0.2	0.11	0.15	0.12	0.1	0.22	0.17	0.2	0.18	0.19	0.11	0.07	0.11	0.11	0.07
Conv3_1	0.19	0.11	0.15	0.12	0.06	0.22	0.18	0.19	0.19	0.19	0.12	0.05	0.1	0.09	0.07
Conv3_2	0.18	0.09	0.17	0.12	0.07	0.21	0.13	0.22	0.18	0.15	0.11	0.06	0.12	0.09	0.06
Conv3_3	0.17	0.09	0.14	0.14	0.07	0.23	0.16	0.21	0.2	0.14	0.14	0.07	0.12	0.12	0.07
Pool3	0.18	0.09	0.13	0.14	0.07	0.21	0.15	0.22	0.18	0.14	0.15	0.05	0.1	0.09	0.04
Conv4_1	0.19	0.09	0.15	0.14	0.06	0.2	0.12	0.2	0.13	0.12	0.15	0.07	0.14	0.09	0.06
Conv4_2	0.15	0.07	0.18	0.14	0.09	0.17	0.12	0.19	0.14	0.11	0.15	0.08	0.13	0.15	0.1
Conv4_3	0.13	0.06	0.15	0.14	0.06	0.13	0.15	0.21	0.17	0.08	0.15	0.05	0.15	0.13	0.06
Pool4	0.15	0.06	0.16	0.15	0.06	0.2	0.1	0.26	0.19	0.12	0.16	0.05	0.14	0.13	0.06
Conv5_1	0.13	0.08	0.19	0.16	0.09	0.2	0.09	0.17	0.14	0.1	0.14	0.06	0.15	0.12	0.09
Conv5_2	0.19	0.09	0.16	0.17	0.12	0.19	0.06	0.16	0.19	0.12	0.15	0.08	0.17	0.16	0.1
Conv5_3	0.19	0.1	0.17	0.12	0.1	0.2	0.07	0.16	0.13	0.08	0.17	0.1	0.14	0.14	0.09
Pool5	0.19	0.09	0.17	0.12	0.08	0.18	0.08	0.15	0.14	0.09	0.17	0.08	0.14	0.16	0.09
FC6	0.13	0.06	0.09	0.07	0.06	0.14	0.06	0.1	0.07	0.06	0.06	0.04	0.03	0.03	0
FC7	0.17	0.08	0.14	0.09	0.07	0.16	0.09	0.16	0.08	0.07	0.11	0.07	0.11	0.05	0.06
FC8	0.11	0.07	0.14	0.07	0.03	0.11	0.07	0.14	0.07	0.03	0.02	0.02	0.03	0.03	0.02

## Sheet: randDrop_0.9
Layer	All Units					Identity-Selective Units					Non-Identity-Selective Units
Conv1_1	0.2	0.14	0.15	0.12	0.09	0.22	0.14	0.14	0.13	0.11	0.11	0.03	0.05	0.02	0.01
Conv1_2	0.21	0.11	0.17	0.11	0.09	0.19	0.12	0.16	0.13	0.1	0.09	0.04	0.04	0.03	0.04
Pool1	0.22	0.11	0.17	0.11	0.1	0.21	0.12	0.16	0.15	0.1	0.09	0.04	0.04	0.04	0.03
Conv2_1	0.16	0.09	0.15	0.11	0.1	0.18	0.1	0.16	0.12	0.1	0.09	0.05	0.07	0.07	0.08
Conv2_2	0.15	0.1	0.13	0.09	0.14	0.17	0.14	0.15	0.13	0.14	0.13	0.06	0.11	0.1	0.09
Pool2	0.15	0.1	0.14	0.1	0.13	0.18	0.13	0.16	0.12	0.16	0.12	0.04	0.11	0.1	0.09
Conv3_1	0.15	0.07	0.13	0.09	0.08	0.18	0.14	0.18	0.15	0.13	0.09	0.04	0.09	0.06	0.04
Conv3_2	0.1	0.07	0.1	0.07	0.05	0.17	0.14	0.15	0.12	0.07	0.06	0.04	0.09	0.06	0.06
Conv3_3	0.12	0.08	0.11	0.13	0.08	0.23	0.13	0.16	0.14	0.12	0.08	0.04	0.1	0.09	0.04
Pool3	0.12	0.08	0.11	0.12	0.09	0.21	0.14	0.15	0.13	0.13	0.07	0.04	0.1	0.1	0.04
Conv4_1	0.11	0.05	0.11	0.09	0.08	0.2	0.11	0.13	0.1	0.12	0.09	0.08	0.09	0.06	0.07
Conv4_2	0.1	0.06	0.13	0.09	0.09	0.12	0.11	0.11	0.11	0.16	0.09	0.07	0.1	0.08	0.07
Conv4_3	0.11	0.12	0.06	0.1	0.09	0.12	0.12	0.12	0.09	0.12	0.12	0.09	0.07	0.09	0.08
Pool4	0.11	0.12	0.06	0.1	0.09	0.16	0.1	0.11	0.11	0.15	0.11	0.09	0.07	0.09	0.08
Conv5_1	0.1	0.11	0.13	0.1	0.08	0.09	0.09	0.1	0.11	0.1	0.11	0.11	0.11	0.1	0.09
Conv5_2	0.06	0.05	0.08	0.09	0.08	0.05	0.09	0.08	0.11	0.08	0.05	0.06	0.1	0.09	0.06
Conv5_3	0.04	0.05	0.07	0.05	0.05	0.04	0.04	0.08	0.05	0.05	0.03	0.05	0.07	0.06	0.06
Pool5	0.03	0.05	0.07	0.04	0.05	0.04	0.04	0.08	0.04	0.05	0.03	0.05	0.07	0.07	0.06
FC6	0.04	0.05	0.07	0.05	0.05	0.05	0.05	0.07	0.05	0.05	0.04	0.06	0.07	0.05	0.06
FC7	0.04	0.05	0.1	0.09	0.06	0.04	0.05	0.08	0.09	0.06	0.03	0.03	0.06	0.06	0.06
FC8	0.04	0.04	0.07	0.04	0.08	0.04	0.04	0.07	0.04	0.07	0.03	0.03	0.04	0.03	0.02

## Sheet: dropSI
Layer	All Units					Identity-Selective Units					Non-Identity-Selective Units
Conv1_1	0.21	0.14	0.13	0.13	0.09	0.21	0.13	0.17	0.13	0.11	0.09	0.03	0.04	0.04	0.02
Conv1_2	0.2	0.14	0.13	0.14	0.08	0.19	0.12	0.16	0.11	0.08	0.09	0.04	0.06	0.04	0.02
Pool1	0.18	0.14	0.14	0.1	0.06	0.19	0.12	0.12	0.11	0.08	0.08	0.04	0.05	0.03	0.02
Conv2_1	0.23	0.15	0.17	0.12	0.09	0.24	0.16	0.17	0.13	0.14	0.09	0.04	0.07	0.05	0.05
Conv2_2	0.24	0.14	0.21	0.14	0.13	0.28	0.21	0.24	0.18	0.2	0.1	0.06	0.07	0.1	0.08
Pool2	0.25	0.14	0.21	0.14	0.14	0.3	0.22	0.24	0.16	0.2	0.09	0.08	0.07	0.1	0.05
Conv3_1	0.24	0.2	0.3	0.22	0.19	0.33	0.3	0.38	0.34	0.39	0.11	0.08	0.08	0.11	0.07
Conv3_2	0.34	0.23	0.37	0.31	0.26	0.54	0.49	0.56	0.51	0.48	0.11	0.07	0.1	0.11	0.1
Conv3_3	0.39	0.28	0.37	0.32	0.35	0.65	0.53	0.66	0.6	0.51	0.11	0.08	0.11	0.12	0.12
Pool3	0.41	0.22	0.37	0.36	0.33	0.57	0.5	0.57	0.54	0.49	0.12	0.07	0.1	0.13	0.09
Conv4_1	0.29	0.24	0.34	0.3	0.3	0.51	0.46	0.52	0.48	0.44	0.11	0.06	0.09	0.13	0.09
Conv4_2	0.27	0.25	0.35	0.28	0.3	0.55	0.46	0.55	0.47	0.43	0.12	0.06	0.09	0.12	0.09
Conv4_3	0.32	0.26	0.33	0.29	0.26	0.54	0.49	0.54	0.47	0.43	0.08	0.04	0.1	0.13	0.06
Pool4	0.33	0.26	0.36	0.32	0.28	0.55	0.43	0.54	0.48	0.45	0.08	0.07	0.1	0.13	0.07
Conv5_1	0.36	0.27	0.34	0.3	0.25	0.49	0.48	0.5	0.48	0.4	0.11	0.07	0.09	0.12	0.07
Conv5_2	0.34	0.26	0.37	0.35	0.27	0.48	0.41	0.5	0.42	0.41	0.12	0.04	0.07	0.11	0.09
Conv5_3	0.6	0.54	0.66	0.64	0.53	0.68	0.7	0.76	0.73	0.62	0.08	0.07	0.1	0.11	0.08
Pool5	0.62	0.58	0.68	0.65	0.53	0.69	0.67	0.78	0.74	0.63	0.06	0.03	0.08	0.11	0.08
FC6	0.69	0.71	0.74	0.66	0.69	0.67	0.72	0.77	0.68	0.7	0.02	0.02	0.02	0.02	0.02
FC7	0.75	0.75	0.82	0.74	0.7	0.75	0.75	0.82	0.74	0.7	0.18	0.2	0.11	0.22	0.17
FC8	0.65	0.64	0.7	0.63	0.63	0.65	0.63	0.7	0.63	0.63	0.02	0.02	0.02	0.02	0

## Sheet: dropMI
Layer	All Units					Identity-Selective Units					Non-Identity-Selective Units
Conv1_1	0.23	0.14	0.15	0.13	0.1	0.21	0.12	0.19	0.13	0.13	0.09	0.03	0.04	0.04	0.02
Conv1_2	0.22	0.13	0.13	0.12	0.09	0.2	0.12	0.18	0.13	0.09	0.09	0.04	0.06	0.04	0.02
Pool1	0.19	0.14	0.14	0.11	0.07	0.2	0.12	0.15	0.12	0.08	0.08	0.04	0.05	0.03	0.02
Conv2_1	0.24	0.14	0.17	0.13	0.1	0.23	0.17	0.18	0.14	0.14	0.09	0.04	0.06	0.05	0.04
Conv2_2	0.24	0.16	0.23	0.14	0.15	0.29	0.21	0.26	0.18	0.22	0.1	0.06	0.06	0.08	0.06
Pool2	0.25	0.14	0.23	0.16	0.16	0.31	0.23	0.27	0.19	0.21	0.09	0.06	0.05	0.1	0.07
Conv3_1	0.28	0.22	0.35	0.26	0.19	0.4	0.35	0.41	0.37	0.43	0.07	0.08	0.08	0.11	0.08
Conv3_2	0.4	0.32	0.35	0.34	0.29	0.63	0.53	0.62	0.55	0.53	0.09	0.07	0.1	0.13	0.09
Conv3_3	0.45	0.34	0.41	0.39	0.43	0.7	0.63	0.71	0.67	0.58	0.11	0.05	0.09	0.11	0.15
Pool3	0.43	0.33	0.42	0.42	0.43	0.65	0.6	0.65	0.62	0.53	0.13	0.07	0.06	0.11	0.09
Conv4_1	0.44	0.33	0.43	0.39	0.35	0.67	0.56	0.64	0.6	0.55	0.12	0.05	0.09	0.13	0.12
Conv4_2	0.4	0.35	0.5	0.4	0.4	0.68	0.64	0.7	0.65	0.57	0.11	0.06	0.1	0.12	0.11
Conv4_3	0.52	0.46	0.57	0.47	0.45	0.73	0.65	0.7	0.7	0.63	0.06	0.07	0.08	0.11	0.08
Pool4	0.56	0.51	0.59	0.49	0.5	0.72	0.66	0.71	0.7	0.63	0.07	0.07	0.08	0.13	0.09
Conv5_1	0.59	0.54	0.62	0.57	0.56	0.73	0.68	0.76	0.75	0.68	0.13	0.06	0.09	0.15	0.07
Conv5_2	0.66	0.64	0.74	0.66	0.63	0.77	0.73	0.8	0.76	0.7	0.11	0.08	0.11	0.13	0.09
Conv5_3	0.88	0.87	0.9	0.88	0.85	0.88	0.87	0.92	0.92	0.87	0.1	0.07	0.09	0.13	0.07
Pool5	0.88	0.88	0.89	0.9	0.88	0.87	0.89	0.92	0.92	0.87	0.11	0.07	0.08	0.11	0.07
FC6	0.93	0.92	0.99	0.94	0.92	0.92	0.92	0.99	0.94	0.92	0.02	0.03	0.03	0.03	0.03
FC7	0.95	0.9	0.99	0.94	0.93	0.95	0.9	0.99	0.94	0.93	0.14	0.15	0.08	0.14	0.09
FC8	0.87	0.88	0.92	0.89	0.89	0.87	0.88	0.92	0.89	0.89	0.02	0.02	0.03	0.02	0.02

## Sheet: dropSIMI
Layer	All Units					Identity-Selective Units					Non-Identity-Selective Units
Conv1_1	0.21	0.14	0.13	0.13	0.09	0.21	0.13	0.17	0.13	0.11	0.09	0.03	0.04	0.04	0.02
Conv1_2	0.2	0.14	0.13	0.14	0.08	0.19	0.12	0.16	0.11	0.08	0.09	0.04	0.06	0.04	0.02
Pool1	0.18	0.14	0.14	0.1	0.06	0.19	0.12	0.12	0.11	0.08	0.08	0.04	0.05	0.03	0.02
Conv2_1	0.23	0.15	0.17	0.13	0.09	0.24	0.16	0.17	0.13	0.14	0.09	0.04	0.07	0.05	0.05
Conv2_2	0.24	0.14	0.21	0.14	0.13	0.28	0.21	0.24	0.18	0.2	0.1	0.06	0.07	0.1	0.08
Pool2	0.25	0.14	0.21	0.14	0.13	0.3	0.22	0.24	0.16	0.2	0.09	0.08	0.07	0.1	0.05
Conv3_1	0.24	0.2	0.29	0.22	0.18	0.33	0.3	0.38	0.34	0.38	0.11	0.08	0.08	0.11	0.07
Conv3_2	0.34	0.23	0.37	0.31	0.26	0.54	0.49	0.57	0.49	0.48	0.11	0.07	0.1	0.11	0.11
Conv3_3	0.38	0.28	0.36	0.32	0.35	0.65	0.53	0.66	0.6	0.51	0.11	0.08	0.11	0.12	0.12
Pool3	0.41	0.22	0.37	0.36	0.33	0.57	0.5	0.57	0.54	0.5	0.12	0.07	0.1	0.13	0.09
Conv4_1	0.28	0.24	0.34	0.3	0.28	0.51	0.46	0.53	0.47	0.43	0.11	0.06	0.09	0.13	0.09
Conv4_2	0.26	0.24	0.34	0.27	0.29	0.53	0.44	0.55	0.46	0.43	0.12	0.06	0.09	0.12	0.09
Conv4_3	0.31	0.26	0.33	0.29	0.24	0.52	0.46	0.53	0.47	0.41	0.08	0.03	0.1	0.13	0.06
Pool4	0.31	0.26	0.35	0.3	0.26	0.51	0.43	0.53	0.47	0.45	0.08	0.07	0.1	0.13	0.07
Conv5_1	0.33	0.25	0.32	0.28	0.24	0.47	0.46	0.48	0.45	0.38	0.12	0.07	0.09	0.12	0.07
Conv5_2	0.34	0.25	0.32	0.29	0.22	0.43	0.35	0.47	0.4	0.37	0.12	0.05	0.07	0.11	0.09
Conv5_3	0.44	0.4	0.45	0.42	0.42	0.56	0.49	0.6	0.54	0.46	0.07	0.08	0.11	0.11	0.08
Pool5	0.41	0.4	0.49	0.44	0.44	0.55	0.51	0.58	0.56	0.48	0.06	0.03	0.08	0.12	0.08
FC6	0.4	0.41	0.51	0.43	0.38	0.42	0.42	0.5	0.44	0.37	0.01	0.06	0.02	0.03	0.03
FC7	0.51	0.49	0.61	0.5	0.47	0.51	0.49	0.62	0.5	0.49	0.12	0.11	0.08	0.1	0.1
FC8	0.41	0.37	0.48	0.33	0.35	0.41	0.37	0.48	0.34	0.35	0.02	0.02	0.02	0.02	0.02

## Sheet: kernelshuffle0.1
Layer	All Units					Identity-Selective Units					Non-Identity-Selective Units
Conv1_1	0.23	0.14	0.15	0.13	0.1	0.21	0.12	0.19	0.13	0.13	0.09	0.03	0.04	0.04	0.02
Conv1_2	0.22	0.13	0.13	0.12	0.09	0.2	0.12	0.18	0.13	0.09	0.09	0.04	0.06	0.04	0.02
Pool1	0.19	0.14	0.14	0.11	0.07	0.19	0.12	0.15	0.11	0.08	0.08	0.04	0.05	0.03	0.02
Conv2_1	0.24	0.15	0.17	0.13	0.1	0.24	0.16	0.18	0.13	0.14	0.09	0.04	0.07	0.05	0.05
Conv2_2	0.25	0.15	0.19	0.14	0.14	0.28	0.2	0.25	0.17	0.2	0.1	0.05	0.06	0.09	0.06
Pool2	0.24	0.15	0.19	0.15	0.15	0.3	0.21	0.21	0.16	0.19	0.1	0.07	0.05	0.07	0.06
Conv3_1	0.22	0.23	0.34	0.25	0.17	0.35	0.34	0.38	0.35	0.36	0.1	0.08	0.09	0.11	0.07
Conv3_2	0.37	0.31	0.36	0.33	0.26	0.64	0.53	0.6	0.55	0.53	0.1	0.08	0.1	0.12	0.08
Conv3_3	0.47	0.35	0.42	0.38	0.42	0.69	0.63	0.71	0.67	0.56	0.1	0.06	0.09	0.11	0.11
Pool3	0.44	0.31	0.43	0.39	0.42	0.67	0.59	0.61	0.58	0.48	0.12	0.07	0.09	0.11	0.12
Conv4_1	0.42	0.29	0.45	0.38	0.36	0.66	0.55	0.63	0.58	0.53	0.12	0.05	0.09	0.12	0.1
Conv4_2	0.44	0.35	0.5	0.37	0.41	0.7	0.61	0.69	0.64	0.57	0.13	0.06	0.09	0.14	0.09
Conv4_3	0.55	0.44	0.56	0.45	0.45	0.73	0.68	0.73	0.73	0.6	0.12	0.07	0.1	0.15	0.08
Pool4	0.54	0.48	0.58	0.48	0.48	0.71	0.65	0.73	0.7	0.61	0.11	0.09	0.1	0.12	0.07
Conv5_1	0.55	0.55	0.61	0.51	0.52	0.69	0.65	0.76	0.74	0.65	0.16	0.11	0.1	0.15	0.11
Conv5_2	0.62	0.63	0.7	0.57	0.59	0.75	0.7	0.77	0.74	0.68	0.13	0.1	0.11	0.12	0.12
Conv5_3	0.88	0.86	0.91	0.92	0.87	0.88	0.89	0.93	0.93	0.88	0.11	0.09	0.09	0.14	0.11
Pool5	0.87	0.87	0.9	0.92	0.87	0.88	0.89	0.93	0.93	0.88	0.1	0.12	0.1	0.1	0.11
FC6	0.92	0.91	0.96	0.95	0.92	0.92	0.91	0.96	0.95	0.92	0.02	0.03	0.03	0.02	0.05
FC7	0.94	0.92	0.95	0.93	0.89	0.94	0.92	0.95	0.93	0.89	0.12	0.18	0.08	0.1	0.11
FC8	0.87	0.87	0.95	0.88	0.88	0.87	0.87	0.95	0.88	0.88	0.03	0.03	0.04	0.03	0.02

## Sheet: kernelshuffle0.3
Layer	All Units					Identity-Selective Units					Non-Identity-Selective Units
Conv1_1	0.23	0.14	0.15	0.13	0.1	0.21	0.12	0.18	0.13	0.13	0.09	0.03	0.04	0.04	0.02
Conv1_2	0.22	0.13	0.13	0.11	0.09	0.2	0.12	0.18	0.12	0.09	0.09	0.04	0.06	0.04	0.02
Pool1	0.19	0.13	0.14	0.11	0.08	0.19	0.12	0.15	0.11	0.08	0.08	0.04	0.05	0.03	0.02
Conv2_1	0.23	0.15	0.17	0.13	0.1	0.24	0.16	0.18	0.13	0.13	0.09	0.04	0.07	0.04	0.03
Conv2_2	0.22	0.16	0.18	0.14	0.12	0.26	0.18	0.22	0.17	0.15	0.07	0.04	0.06	0.07	0.05
Pool2	0.2	0.15	0.17	0.14	0.11	0.22	0.19	0.19	0.16	0.16	0.1	0.05	0.06	0.09	0.04
Conv3_1	0.23	0.2	0.32	0.18	0.14	0.36	0.29	0.36	0.33	0.28	0.09	0.1	0.07	0.11	0.05
Conv3_2	0.33	0.22	0.35	0.3	0.29	0.59	0.47	0.49	0.47	0.51	0.12	0.11	0.11	0.14	0.08
Conv3_3	0.44	0.32	0.4	0.35	0.33	0.67	0.56	0.63	0.58	0.5	0.13	0.08	0.11	0.13	0.1
Pool3	0.47	0.31	0.42	0.37	0.35	0.6	0.53	0.55	0.56	0.43	0.17	0.08	0.09	0.12	0.11
Conv4_1	0.38	0.31	0.41	0.36	0.34	0.58	0.51	0.58	0.54	0.45	0.15	0.12	0.14	0.16	0.12
Conv4_2	0.42	0.34	0.46	0.37	0.36	0.62	0.55	0.6	0.58	0.53	0.16	0.13	0.14	0.16	0.12
Conv4_3	0.38	0.33	0.46	0.39	0.39	0.67	0.58	0.67	0.62	0.53	0.18	0.1	0.16	0.16	0.12
Pool4	0.41	0.35	0.5	0.39	0.41	0.6	0.57	0.62	0.59	0.51	0.17	0.13	0.16	0.15	0.13
Conv5_1	0.39	0.38	0.45	0.4	0.41	0.51	0.49	0.57	0.46	0.47	0.24	0.12	0.22	0.18	0.15
Conv5_2	0.37	0.39	0.44	0.4	0.4	0.43	0.44	0.53	0.49	0.45	0.2	0.16	0.23	0.18	0.15
Conv5_3	0.43	0.39	0.52	0.61	0.47	0.56	0.51	0.65	0.67	0.58	0.2	0.2	0.19	0.28	0.21
Pool5	0.48	0.42	0.58	0.6	0.51	0.58	0.53	0.66	0.64	0.58	0.18	0.17	0.16	0.19	0.19
FC6	0.61	0.51	0.62	0.57	0.57	0.63	0.52	0.62	0.57	0.57	0.03	0.05	0.04	0.03	0.03
FC7	0.65	0.5	0.6	0.59	0.61	0.65	0.5	0.59	0.59	0.6	0.16	0.13	0.12	0.1	0.15
FC8	0.44	0.36	0.51	0.48	0.4	0.44	0.36	0.51	0.48	0.4	0.02	0.03	0.03	0.02	0.02

[truncated: 8 more sheets: kernelshuffle0.5, kernelshuffle0.7, kernel_shuffle, layershuffle0.1, layershuffle0.3, layershuffle0.5, layershuffle0.7, layer_shuffle]
