# Supplementary material for: Face identity coding in the deep neural network and primate brain
Source: Commun Biol. 2022 Jun 20;5:611. doi: 10.1038/s42003-022-03557-9 (PMC9209415; doi:10.1038/s42003-022-03557-9)
Supplement: Supplementary file 6 — Supplementary Data 4 [file 42003_2022_3557_MOESM6_ESM.xlsx]

## Sheet: Data b
Time from Onset[ms]	Response Identity_ 1	Response Identity_ 2	Response Identity_ 3	Response Identity_ 4	Response Identity_ 5	Response Identity_ 6	Response Identity_ 7	Response Identity_ 8	Response Identity_ 9	Response Identity_10	Response Identity_11	Response Identity_12	Response Identity_13	Response Identity_14	Response Identity_15	Response Identity_16	Response Identity_17	Response Identity_18	Response Identity_19	Response Identity_20	Response Identity_21	Response Identity_22	Response Identity_23	Response Identity_24	Response Identity_25	Response Identity_26	Response Identity_27	Response Identity_28	Response Identity_29	Response Identity_30	Response Identity_31	Response Identity_32	Response Identity_33	Response Identity_34	Response Identity_35	Response Identity_36	Response Identity_37	Response Identity_38	Response Identity_39	Response Identity_40	Response Identity_41	Response Identity_42	Response Identity_43	Response Identity_44	Response Identity_45	Response Identity_46	Response Identity_47	Response Identity_48	Response Identity_49
-50	0.0362769	0.0377332	0.0356688	0.036513	0.0369682	0.0373357	0.0383824	0.0376471	0.0374126	0.0363457	0.0369584	0.0366767	0.0355713	0.0377431	0.035862	0.0378085	0.0372404	0.0365455	0.0375098	0.0367349	0.0368966	0.0371052	0.0378005	0.0362294	0.0351342	0.0373775	0.0391132	0.0390388	0.0371893	0.0375383	0.0371342	0.036991	0.0366341	0.0368837	0.0366808	0.0374239	0.0361496	0.0371989	0.0373283	0.0368144	0.0366534	0.0370805	0.0373608	0.0366211	0.0377983	0.036986	0.0381437	0.0372678	0.0364591
-40	0.0352311	0.0363425	0.0345024	0.0351475	0.0355959	0.0356703	0.0365295	0.0372351	0.0366217	0.0350684	0.0361691	0.0356622	0.0349178	0.037218	0.0354059	0.0369226	0.0356933	0.0346037	0.036413	0.0359804	0.0357539	0.0359355	0.0373617	0.0347313	0.0351977	0.0361372	0.038023	0.038232	0.036166	0.0366309	0.0361535	0.0358808	0.0359171	0.0360599	0.035831	0.0358854	0.0355726	0.0358584	0.0358613	0.0364765	0.036086	0.0360657	0.0363301	0.0358256	0.0366167	0.0359513	0.0366482	0.036632	0.0352316
-30	0.034033	0.035184	0.0332209	0.0350246	0.0344333	0.0349796	0.0351465	0.0354904	0.0353348	0.0335654	0.0343622	0.0344986	0.0345708	0.0364238	0.0342695	0.0360578	0.034892	0.0331077	0.0352285	0.0356875	0.0347188	0.0345602	0.0361608	0.0340476	0.0342647	0.0343822	0.0369342	0.036567	0.0351417	0.0355036	0.0350436	0.0344578	0.0350345	0.0346317	0.0352812	0.0348541	0.0347183	0.0349984	0.034694	0.0350319	0.0348188	0.0348103	0.0354378	0.0344385	0.0356144	0.0346556	0.0352736	0.0351372	0.0342686
-20	0.0326305	0.0340374	0.0316769	0.0338698	0.0334238	0.0327895	0.0327801	0.0344154	0.0337492	0.0317802	0.0332865	0.0331913	0.0327692	0.0347382	0.0330425	0.0345205	0.0330437	0.0319143	0.0333716	0.0338225	0.0333172	0.0330711	0.0350903	0.0327342	0.0326477	0.0331674	0.0355267	0.0343089	0.0332561	0.03378	0.033533	0.0331987	0.033673	0.0328809	0.033896	0.0337485	0.0334503	0.0340397	0.0329621	0.0339962	0.0335217	0.0341115	0.0339273	0.0328445	0.0337589	0.0330987	0.0337788	0.0338527	0.0329306
-10	0.030853	0.0319061	0.0298676	0.0321365	0.0316056	0.0306461	0.0308755	0.0322164	0.0320196	0.0304581	0.0315507	0.0311362	0.0314038	0.0329118	0.0314233	0.032394	0.0312584	0.0301281	0.0309431	0.0319044	0.03149	0.0307362	0.0332913	0.0308165	0.031101	0.0317517	0.0338112	0.0324092	0.0309112	0.0316572	0.0314278	0.0313197	0.0320316	0.0304517	0.0324654	0.0317124	0.0317813	0.0329923	0.0307733	0.0316987	0.0313124	0.0322657	0.0324456	0.0311554	0.0318532	0.0310735	0.0322859	0.0325063	0.0305528
0	0.028591	0.0300266	0.0282511	0.0296876	0.0294236	0.0286728	0.0288893	0.0297357	0.0298393	0.0286638	0.0295781	0.0289376	0.029135	0.0301797	0.028862	0.0303232	0.0290845	0.027626	0.0280476	0.0296297	0.0291091	0.0283301	0.0305867	0.0284357	0.0283417	0.0295531	0.0311297	0.0303632	0.0291631	0.0293699	0.0289752	0.0290548	0.0300579	0.0281097	0.0295267	0.0293013	0.0290942	0.030041	0.0284891	0.0289295	0.0289574	0.0303413	0.0303949	0.0287366	0.0295649	0.0290467	0.0297416	0.0303051	0.0281929
10	0.0256997	0.027798	0.0253887	0.0266224	0.0269892	0.026046	0.0262047	0.026839	0.0271504	0.0266176	0.0267158	0.0267386	0.0262501	0.0271826	0.0256889	0.0271922	0.0263756	0.0255459	0.0252139	0.0266725	0.0262811	0.0258484	0.0276205	0.0260085	0.0258274	0.0267805	0.0280712	0.0271462	0.0262726	0.0264538	0.0269205	0.0261764	0.0277204	0.0252561	0.0267005	0.0268607	0.0263293	0.0272592	0.0262464	0.0255048	0.0263305	0.0281583	0.0270109	0.0256587	0.0268013	0.0260192	0.0271567	0.0270935	0.0260478
20	0.0227439	0.0242535	0.0229057	0.0230779	0.0237264	0.0230531	0.0231117	0.0239762	0.0244383	0.0236078	0.0239476	0.023581	0.0228462	0.0240518	0.0227748	0.0236688	0.0231297	0.0227397	0.0223676	0.0230591	0.0234984	0.0231878	0.0244229	0.0229805	0.0226214	0.0240023	0.0245915	0.0235393	0.0236148	0.0234512	0.0240422	0.0232705	0.0242528	0.0225608	0.0233419	0.0234915	0.0230568	0.0238268	0.02373	0.022657	0.0233237	0.025259	0.0237272	0.0231486	0.0230923	0.0228792	0.0238994	0.0240402	0.0231037
30	0.0198249	0.0209628	0.0202155	0.0201968	0.0206439	0.0201172	0.0207137	0.0207432	0.021565	0.0209835	0.020614	0.0200409	0.0198836	0.0206542	0.0197739	0.0202254	0.0205101	0.019316	0.019659	0.0203872	0.0207049	0.020424	0.020667	0.0198124	0.0196995	0.0207713	0.0214699	0.0205524	0.0206912	0.0202212	0.0209906	0.0200134	0.0214077	0.0195304	0.0203871	0.0200337	0.0195437	0.0202555	0.0207741	0.0190664	0.0199688	0.0221482	0.0209684	0.0201977	0.0200098	0.019827	0.0206834	0.020824	0.020061
40	0.0173364	0.0189673	0.018617	0.0179797	0.0180618	0.0180533	0.0189566	0.0186148	0.0190983	0.0185582	0.0178937	0.0178761	0.0176318	0.0186095	0.0172907	0.0180342	0.0195241	0.0168987	0.0177791	0.0177368	0.0185009	0.0193634	0.0183677	0.0174415	0.0180927	0.018422	0.0194238	0.0179705	0.0186138	0.0178007	0.0194813	0.0183962	0.0192142	0.0177025	0.0177877	0.0176236	0.0180306	0.0179586	0.0188615	0.0174727	0.017871	0.0201801	0.0183462	0.0176848	0.0180118	0.0177178	0.0179211	0.0179295	0.0185452
50	0.0171198	0.0190316	0.0194513	0.0177179	0.0190688	0.0178325	0.020901	0.0187818	0.0197564	0.0188406	0.017753	0.0180528	0.0183693	0.018866	0.0174182	0.0189853	0.0223421	0.0174569	0.0181751	0.0180557	0.0196808	0.022713	0.0193144	0.0174994	0.020448	0.0185748	0.0202247	0.0174907	0.0196045	0.0181057	0.0217343	0.0194445	0.0203593	0.0186895	0.0188429	0.0184024	0.020576	0.0183969	0.0191008	0.0181216	0.0176074	0.0195856	0.0186315	0.0174785	0.0190634	0.0184202	0.0186706	0.0181808	0.0197487
60	0.0199374	0.0222435	0.0245071	0.0203511	0.0228564	0.020267	0.0264976	0.0222476	0.0239857	0.0209967	0.0206693	0.0215584	0.0222076	0.0209717	0.0208274	0.0234962	0.0275757	0.0187816	0.0223546	0.022755	0.0242807	0.0299765	0.0220335	0.0202865	0.025809	0.0224932	0.0244468	0.0195339	0.024254	0.020857	0.0265233	0.0226533	0.0241322	0.0242112	0.0222408	0.0227233	0.0266072	0.0208937	0.0227744	0.0211796	0.0204413	0.0218377	0.0222302	0.0204336	0.0220252	0.0215934	0.024074	0.0218015	0.0235049
70	0.0228773	0.0268206	0.0301597	0.0231458	0.030191	0.0240277	0.0334091	0.0268401	0.0288019	0.0268827	0.0249092	0.027779	0.0278955	0.0242881	0.0246148	0.0291288	0.0337835	0.0220561	0.02687	0.0280929	0.0293893	0.0388948	0.0256324	0.0244238	0.0329379	0.0272819	0.0301437	0.0238419	0.0286735	0.024602	0.0325933	0.0267526	0.0289321	0.0304021	0.0268409	0.0298186	0.033717	0.0249433	0.0272422	0.0253881	0.0244015	0.0270768	0.0260069	0.0240189	0.02635	0.025414	0.0313824	0.0271464	0.0276864
80	0.0276336	0.0328497	0.0365201	0.0256957	0.0376106	0.0300944	0.0403812	0.0312179	0.033862	0.0338671	0.0282297	0.0347263	0.0345417	0.0301153	0.0304532	0.0352337	0.0421329	0.0291024	0.0316102	0.0347769	0.0352398	0.0469538	0.0296851	0.0307753	0.0390156	0.0325181	0.0357456	0.0282462	0.0329712	0.029626	0.0389644	0.0314135	0.0344227	0.0371709	0.0333644	0.0378151	0.0424081	0.0296986	0.0322841	0.0296725	0.0299283	0.0326996	0.0307961	0.0275846	0.0308672	0.0312985	0.0397543	0.0332564	0.032169
90	0.032219	0.0375334	0.0403293	0.0282104	0.0437154	0.0344034	0.0455946	0.0344574	0.0379304	0.0399436	0.0315964	0.0404615	0.0393558	0.0349652	0.0361671	0.0399117	0.0472293	0.0356785	0.0353542	0.0412341	0.0408066	0.0533894	0.0320901	0.0376237	0.0430174	0.0368577	0.03972	0.0311633	0.036141	0.0353665	0.0434038	0.0347545	0.0382523	0.0418793	0.039414	0.0442169	0.0480012	0.0338554	0.0363475	0.0328972	0.033926	0.0373689	0.0345229	0.0303322	0.0342655	0.0370424	0.045743	0.0381997	0.0354533
100	0.0351071	0.0402671	0.0418998	0.0288995	0.0463708	0.036476	0.0467615	0.0350956	0.0389329	0.0436525	0.0331936	0.0444739	0.0410188	0.0373424	0.0400093	0.0418691	0.0479808	0.0396889	0.037126	0.0452903	0.0431536	0.0554288	0.0321823	0.0426444	0.0446249	0.0389026	0.0415423	0.0319794	0.0368405	0.0379295	0.0432424	0.0359986	0.0390025	0.0442827	0.0417949	0.0472668	0.0498401	0.0359093	0.0384922	0.0345893	0.0365628	0.0406871	0.0355608	0.0317675	0.0345911	0.0393568	0.0502616	0.0401202	0.0359006
110	0.0356065	0.040976	0.0411925	0.0287349	0.0477456	0.0389079	0.0458415	0.0339611	0.0381529	0.0468821	0.03363	0.047155	0.0407677	0.0386317	0.041594	0.0421769	0.0464627	0.0431449	0.0369117	0.045763	0.0442723	0.0548122	0.032006	0.0456137	0.044142	0.0393339	0.041879	0.0315516	0.036624	0.0383363	0.0407638	0.0359656	0.0396763	0.0430265	0.0423125	0.047031	0.0484971	0.0373039	0.0387719	0.0346023	0.0376588	0.0419366	0.0348689	0.0315472	0.0341167	0.0409481	0.051405	0.0398469	0.034141
120	0.037078	0.0426404	0.040096	0.0294115	0.0463263	0.0408459	0.044804	0.0338264	0.037598	0.0478643	0.0340145	0.0498463	0.0386666	0.0398821	0.0435891	0.042093	0.0448783	0.045692	0.0376328	0.0467474	0.045845	0.0531093	0.0323766	0.0479655	0.0427547	0.040701	0.0409402	0.0306051	0.037411	0.0385694	0.0384454	0.0359048	0.0409273	0.0421049	0.0423148	0.0463399	0.0468264	0.0381191	0.0395424	0.0342274	0.0386956	0.0420422	0.034476	0.0315749	0.0334981	0.0428667	0.0512714	0.0396361	0.0324852
130	0.0368003	0.042948	0.0388857	0.0309162	0.0457113	0.042014	0.0434996	0.0341578	0.0374933	0.0475728	0.0362719	0.0519907	0.0360027	0.0396118	0.0444564	0.0430421	0.0419062	0.0450011	0.0383221	0.0465512	0.0469948	0.0523397	0.0322625	0.0485988	0.042089	0.0422847	0.0402648	0.0296624	0.037198	0.0384265	0.0364028	0.0358432	0.0414389	0.0415768	0.0413426	0.044876	0.0432876	0.0388584	0.0408173	0.0343967	0.0389895	0.0424354	0.033103	0.0322317	0.0325407	0.043384	0.0498431	0.0398551	0.030896
140	0.0369318	0.0437035	0.0392167	0.0322945	0.0452779	0.0441514	0.0434962	0.034866	0.0384389	0.0481654	0.0385604	0.0548512	0.0352409	0.0394378	0.0462861	0.0439666	0.0398794	0.0438004	0.0393522	0.0466749	0.0484318	0.0516153	0.0327952	0.0496605	0.0427639	0.0442231	0.04083	0.0299973	0.0381939	0.0380678	0.0356074	0.0368415	0.0426987	0.0419664	0.0411521	0.0446194	0.0417223	0.0396	0.0434873	0.0353357	0.0413842	0.0429521	0.0322987	0.0336519	0.032818	0.0441551	0.0503403	0.041416	0.0307501
150	0.0370982	0.0449821	0.039622	0.0339794	0.0450905	0.0476901	0.0441801	0.0365868	0.0399006	0.0489398	0.0403135	0.0568613	0.0354611	0.0403407	0.048066	0.0448212	0.0398582	0.0438398	0.0406641	0.0464783	0.0498215	0.0519467	0.0331738	0.0515565	0.0426414	0.046798	0.0417579	0.0307803	0.0394238	0.038584	0.0361618	0.0382202	0.0443693	0.0433904	0.0420325	0.0448596	0.0407676	0.0406331	0.0455541	0.036012	0.0431507	0.0442327	0.0331939	0.0347488	0.0339599	0.0448842	0.0498317	0.0439166	0.0307351
160	0.0375141	0.0460133	0.0383274	0.0347341	0.0445271	0.04781	0.0442433	0.0372456	0.0399679	0.0486645	0.0411707	0.0560605	0.034967	0.0413097	0.049485	0.04548	0.0392407	0.0430017	0.0412676	0.0458199	0.0497613	0.0505203	0.0324463	0.0529359	0.0414638	0.0477175	0.0419111	0.0312702	0.0384257	0.0389952	0.0369657	0.039022	0.043639	0.0446933	0.0427382	0.0453695	0.0402115	0.0408788	0.046499	0.036316	0.0433321	0.0446749	0.0331176	0.0349741	0.0349525	0.0442735	0.0476907	0.0458953	0.0311715
170	0.0377253	0.0457043	0.0377668	0.0346098	0.0425846	0.047319	0.043307	0.0364092	0.0393068	0.0477288	0.0416688	0.0536497	0.0353171	0.04133	0.0498785	0.0454472	0.0383774	0.0415718	0.0397715	0.0449633	0.0481262	0.0490002	0.031114	0.053782	0.0406794	0.0470829	0.042309	0.0309912	0.0363916	0.0394682	0.0370032	0.0391192	0.0420999	0.0452145	0.0431168	0.0441812	0.0393325	0.0405337	0.046341	0.0368853	0.0432037	0.0446504	0.033103	0.0336896	0.0355622	0.0433887	0.0460595	0.0467455	0.031691
180	0.0378715	0.0448601	0.0367046	0.0332842	0.0404864	0.0455273	0.0421244	0.0350555	0.0386877	0.0473577	0.0412268	0.0510964	0.0349102	0.040776	0.0493351	0.0441509	0.0367567	0.0397791	0.0386053	0.0440412	0.0464996	0.0478898	0.030353	0.054291	0.0393434	0.0458708	0.0424441	0.0304457	0.0355329	0.0394521	0.0363999	0.0392025	0.0404702	0.0450408	0.0428774	0.0431422	0.0382485	0.039641	0.0452072	0.0368549	0.0429777	0.0436971	0.0330478	0.0327533	0.0362269	0.0419266	0.0448661	0.045735	0.031854
190	0.0380142	0.0437513	0.035739	0.0326295	0.0392603	0.0440903	0.0398167	0.0344783	0.0382992	0.0459647	0.0400015	0.0485654	0.033896	0.0395105	0.047897	0.0430397	0.0358083	0.038689	0.038245	0.0426445	0.0443516	0.0468321	0.0297721	0.0528445	0.0380585	0.0452187	0.0426656	0.0293918	0.0343904	0.038506	0.0359188	0.0383645	0.0392987	0.0459016	0.0420223	0.0409255	0.0372626	0.0390289	0.0426368	0.0357036	0.0417495	0.0427939	0.0329143	0.0315249	0.0352617	0.0398469	0.0429981	0.0437922	0.0315821
200	0.0381593	0.0423679	0.0343277	0.0314147	0.038128	0.0413859	0.0377011	0.0334251	0.0374708	0.0447445	0.0398481	0.0459108	0.033	0.0384119	0.0460089	0.042229	0.0337918	0.0369184	0.0375212	0.0418701	0.0422367	0.0447485	0.0294325	0.050579	0.0367129	0.0440359	0.0421696	0.0283986	0.0326871	0.0371089	0.0349642	0.0369473	0.0375532	0.0448615	0.0406189	0.0395955	0.0360981	0.0384795	0.0410138	0.0346208	0.0400788	0.0413432	0.0325016	0.0298608	0.0341779	0.0389311	0.04052	0.0419232	0.0314074
[truncated: 1 more columns]

## Sheet: c
Identity Pair	Neural Pairwise Distance	DNN Pairwise Distance
1	-0.809334	0.107164
2	-0.585271	0.135691
3	-0.657756	-0.00477917
4	-0.803887	0.289645
5	-0.83744	0.164223
6	-0.904354	0.0813649
7	-0.461317	0.250549
8	-0.677645	0.189964
9	-0.890602	0.127235
10	-0.925593	0.126579
11	-0.438669	0.0605674
12	-0.635705	0.0764809
13	-0.576605	0.0913442
14	-0.803618	0.292689
15	-0.784697	0.196502
16	-0.27638	0.256974
17	-0.421327	0.21524
18	-0.715432	0.194555
19	-0.460036	0.274227
20	-0.727635	0.34236
21	-0.31185	0.409123
22	-0.603865	0.162032
23	-0.747126	-0.0411409
24	-0.851984	-0.080494
25	-0.855593	0.000217694
26	-0.840828	0.208045
27	-0.568908	0.165541
28	-0.524407	0.244455
29	-0.980477	0.168138
30	-0.795012	0.0538799
31	-0.947533	0.0130566
32	-0.876463	0.0845912
33	-0.817273	0.165594
34	-0.506408	0.221001
35	-0.603144	0.208698
36	-0.920212	-0.0428258
37	-0.350527	0.0684497
38	-0.531867	0.153504
39	-0.518413	0.202625
40	-0.56025	0.374789
41	-0.783817	0.291298
42	-0.930849	-0.103854
43	-0.457686	0.43146
44	-0.730975	0.261296
45	-0.498986	0.280082
46	-0.896569	0.179622
47	-0.822118	0.0691675
48	-0.926714	-0.0297957
49	-1.15367	0.0480889
50	-0.776827	0.227454
51	-0.65608	0.258243
52	-0.475021	0.243376
53	-1.00979	0.00232073
54	-1.22775	0.0098884
55	-0.563779	0.282648
56	-0.496004	0.202685
57	-0.492767	0.125489
58	-0.959351	0.0739437
59	-0.622453	0.0780896
60	-0.894988	0.0946953
61	-0.430607	0.145843
62	-0.658142	0.352464
63	-0.891011	0.0985923
64	-0.936542	0.112731
65	-0.501215	0.151184
66	-0.827027	0.0634297
67	-0.75634	0.195058
68	-1.00866	0.228114
69	-0.667138	0.288652
70	-0.920876	0.319319
71	-0.784718	0.255682
72	-0.533778	0.287254
73	-0.594391	0.172598
74	-0.75546	0.258047
75	-0.745026	0.215747
76	-0.564086	0.317407
77	-0.777706	0.259306
78	-0.550851	0.273722
79	-0.402065	0.205712
80	-0.498737	0.193794
81	-0.465515	0.2509
82	-0.715437	0.30881
83	-0.565909	0.27044
84	-0.821891	0.196767
85	-0.257892	0.344441
86	-0.470729	0.253103
87	-0.354196	0.272028
88	-0.611937	0.144762
89	-0.526448	0.253437
90	-0.242813	0.256793
91	-0.565352	0.164927
92	-0.485693	0.105454
93	-0.627533	0.248962
94	-0.508509	0.33073
95	-0.658582	0.380561
96	-0.790109	0.331158
97	-1.16007	0.113625
98	-0.39108	0.508958
99	-0.674992	0.308961
100	-0.576664	0.322323
101	-1.37368	-0.0694818
102	-0.662151	0.281954
103	-0.516997	0.24475
104	-0.625055	0.354576
105	-0.633267	0.251019
106	-0.569229	0.149262
107	-0.713706	0.0694704
108	-1.07242	-0.0202033
109	-0.833118	0.0803825
110	-1.02162	0.00345148
111	-0.780633	0.0291278
112	-0.815977	0.30194
113	-1.04366	0.0238252
114	-1.01265	0.0401915
115	-0.970749	0.0725498
116	-0.978005	0.0993149
117	-1.06781	-0.183031
118	-0.733532	0.24573
119	-0.468746	0.211051
120	-0.934117	0.201868
121	-0.413324	0.260644
122	-0.5541	0.248153
123	-0.613038	0.216528
124	-0.552017	0.29396
125	-0.572744	0.374812
126	-0.430739	0.396046
127	-0.800509	-0.174086
128	-0.392515	0.255145
129	-0.525939	0.253004
130	-0.381683	0.409245
131	-0.444657	0.289074
132	-0.395983	0.347121
133	-0.767137	0.131364
134	-0.416368	0.359863
135	-0.458154	0.501353
136	-0.616933	0.32297
137	-0.396788	0.193404
138	-0.630025	0.220593
139	-0.624122	0.202375
140	-0.618187	0.333608
141	-0.965606	0.321871
142	-0.61309	0.305426
143	-0.61622	0.233154
144	-0.777907	0.265081
145	-0.615678	0.265941
146	-0.81364	0.33408
147	-0.608421	0.248956
148	-0.619946	0.302206
149	-0.778514	0.0869437
150	-0.475053	0.349151
151	-0.776468	0.364107
152	-0.855287	0.319196
153	-0.569049	0.143676
154	-0.64216	0.235484
155	-0.678748	0.0820571
156	-1.08039	-0.0279788
157	-0.991223	-0.0210063
158	-1.05581	0.160886
159	-0.661366	0.179267
160	-0.648231	0.267
161	-1.14436	-0.211222
162	-1.04218	-0.0734855
163	-0.661459	0.234636
164	-1.12421	0.002115
165	-1.27409	0.13766
166	-0.660984	0.318872
167	-0.485045	0.268066
168	-0.666757	0.336436
169	-1.16627	0.0164905
170	-0.441807	0.30383
171	-0.762088	0.351234
172	-0.525306	0.183977
173	-0.653891	0.076195
174	-0.7291	-0.00341811
175	-0.750697	0.145804
176	-0.837056	0.0977882
177	-0.541683	0.0563766
178	-0.59919	0.328409
179	-0.650397	0.0808125
180	-0.641631	0.0456725
181	-0.569231	0.173642
182	-0.647921	0.17264
183	-0.699253	0.0969065
184	-1.015	0.200555
185	-0.469497	0.118628
186	-0.66021	0.313092
187	-0.820421	-0.0166062
188	-0.652599	0.309747
189	-0.798718	0.30032
190	-0.796963	0.0740857
191	-0.307982	0.212688
192	-0.398075	0.0734978
193	-0.681093	0.0328264
194	-0.494895	0.123387
195	-0.805834	0.114246
196	-0.472455	0.0664411
197	-0.663812	0.301869
198	-0.935766	0.0253899
199	-0.666533	0.129805
200	-0.822822	0.107485
201	-0.646953	0.0997252
202	-0.946563	0.0288693
203	-0.506605	0.201055
204	-0.309399	0.107421
205	-0.635731	0.259987
206	-1.11326	-0.0489219
207	-0.335324	0.298488
208	-0.689376	0.292107
209	-0.858227	0.0829892
210	-0.508941	-0.0478769
211	-0.271471	0.186545
212	-0.410638	0.213459
213	-0.752194	0.102545
214	-0.495226	0.214993
215	-0.98094	0.227091
216	-0.443532	0.319863
217	-0.991151	-0.0519119
218	-0.674431	0.188088
219	-0.603107	0.149184
220	-0.599904	0.377033
221	-0.496882	0.257577
222	-0.87318	0.19955
223	-0.547469	0.0957202
224	-0.367048	0.363265
225	-0.50792	0.452058
226	-0.881519	0.177567
227	-0.613465	-0.0767473
228	-0.742882	0.103138
229	-0.819637	0.255091
230	-0.606013	0.234473
231	-0.84019	0.254426
232	-0.672835	0.240768
233	-0.684646	0.0692961
234	-0.898852	-0.133697
235	-1.14393	0.0336917
236	-0.69075	0.11629
237	-0.473633	0.0824731
238	-0.420673	0.305909
239	-0.829209	-0.0426119
240	-0.822144	0.111513
241	-0.329664	0.202302
242	-1.10471	0.105822
243	-0.722335	0.0632362
244	-0.70033	0.314039
245	-0.437657	0.286508
246	-0.398156	0.336726
247	-0.67387	-0.0709566
248	-0.375703	0.322633
249	-0.478826	0.338472
250	-1.02841	-0.0480753
251	-0.705945	0.0344266
252	-0.434699	-0.0568016
253	-0.436505	0.191921
254	-0.439692	0.0548607
255	-0.618314	0.131312
256	-0.644257	0.199227
257	-0.667955	0.297877
258	-0.845712	0.292526
259	-1.16787	-0.156526
260	-0.466567	0.413599
261	-0.783563	0.17437
262	-0.584831	0.252249
263	-1.31114	-0.253686
264	-0.685992	0.256916
265	-0.612923	0.16857
266	-0.643755	0.320985
267	-0.727519	0.100633
268	-1.28561	-0.00919468
269	-1.00772	0.0777047
270	-0.446279	0.384271
271	-0.819224	0.360847
272	-0.78738	0.209036
273	-0.717276	0.12412
274	-0.776541	0.0616728
275	-0.642941	0.384946
276	-0.45627	0.201661
277	-0.435552	0.213541
278	-0.863115	0.0500062
279	-0.87022	-0.0442553
280	-0.817136	-0.000629213
281	-1.04446	0.159117
282	-0.835717	0.154419
283	-0.589693	0.21535
284	-1.01817	-0.132917
285	-0.717047	-0.0392565
286	-0.849631	0.279356
287	-0.77941	0.116142
288	-0.722599	0.0924387
289	-0.69609	0.26025
290	-0.643214	0.322445
291	-0.779521	0.348656
292	-1.01156	0.0143485
293	-0.576202	0.237015
294	-0.909581	0.264251
295	-0.965656	-0.0221997
296	-0.636019	0.134524
297	-0.695078	0.102971
298	-0.880222	0.0888168
299	-0.672047	-0.0611727
300	-0.929279	0.244172
301	-0.438535	0.0870226
302	-0.548438	0.0404335
303	-0.770669	0.0120495
304	-0.776769	0.11623
305	-0.905887	0.159955
306	-1.01159	-0.0028455
307	-0.485491	0.34828
308	-0.924851	-0.0512436
309	-0.702688	0.075763
310	-0.972137	0.134038
311	-0.874793	0.0378469
312	-0.839839	-0.0555325
313	-0.570537	0.195536
314	-0.568861	0.197368
315	-1.1124	0.168721
316	-1.18256	-0.0353082
317	-0.431777	0.316869
318	-0.775907	0.194061
319	-0.999857	0.0845772
320	-0.677283	0.143831
321	-0.882479	0.0336232
322	-0.662486	0.173359
323	-0.608254	0.0673294
324	-1.132	0.122127
325	-0.956335	0.0359489
326	-0.720276	0.034944
327	-0.654792	0.139537
328	-0.632	0.0235063
329	-0.620949	0.206613
330	-0.662932	0.238075
331	-0.363125	0.170388
332	-0.732503	0.0728794
333	-0.769093	0.0738674
334	-1.07693	0.0204722
335	-0.477731	0.247125
336	-0.811007	0.128649
337	-0.788461	0.171389
338	-0.833789	0.130265
339	-0.247407	0.247375
340	-0.521312	0.335054
341	-0.869992	0.0758178
342	-0.635555	0.0295419
343	-0.622544	0.18682
344	-0.753418	0.149942
345	-0.629631	0.146509
346	-0.646956	0.152067
347	-0.614105	-0.100536
348	-0.599857	0.145871
349	-0.472158	0.217071
350	-0.571474	0.0640067
351	-0.579273	0.0214935
352	-0.748038	0.211776
353	-0.749804	0.0582673
354	-0.615161	-0.103933
355	-0.951457	-0.0720524
356	-0.485431	0.098292
357	-0.554228	0.122053
358	-0.146236	0.35763
359	-0.599003	-0.0965958
360	-0.627715	0.0651827
361	-0.273607	0.25984
362	-0.87772	0.0209904
363	-0.466053	0.0186602
364	-0.532163	0.332881
365	-0.453711	0.268613
366	-0.432415	0.315149
367	-0.488155	-0.0550217
368	-0.274454	0.360643
369	-0.336061	0.376238
370	-0.713978	-0.0480911
371	-0.504879	0.0285361
372	-0.212753	0.0708063
373	-0.222607	0.255002
374	-0.994756	-0.121053
375	-0.403342	0.215786
376	-0.559459	-0.0112143
377	-0.548517	0.00120431
378	-0.373032	0.167723
379	-0.515614	0.216483
380	-0.643762	0.0968887
381	-0.933191	-0.0574204
382	-0.800921	0.0246625
383	-0.956108	0.127392
384	-0.62004	0.151503
385	-0.542982	0.288517
386	-1.26857	-0.111533
387	-0.861924	-0.00196893
388	-0.691301	0.249456
389	-0.848038	0.0913925
390	-1.08398	0.018283
391	-0.616204	0.315082
392	-0.432236	0.334825
393	-0.700268	0.319852
394	-1.11215	-0.0829718
395	-0.395012	0.282141
396	-0.675604	0.323909
397	-1.15304	-0.0714926
398	-0.674867	0.0635714
399	-1.01851	0.0791845
400	-0.774744	0.11906
401	-0.780591	-0.025385
402	-0.855545	0.215513
403	-0.995767	-0.0829603
404	-1.00285	0.0494054
405	-0.635612	0.105076
406	-0.56895	0.019403
407	-0.700437	0.103382
408	-0.596424	0.269297
409	-0.791654	0.250565
410	-0.774306	0.236006
411	-0.68228	0.328749
412	-0.543228	0.222322
413	-0.819935	0.271649
414	-0.674829	0.256305
415	-0.89659	0.310549
416	-0.62974	0.188591
417	-0.856143	0.251998
418	-0.611905	0.242471
419	-0.807307	0.305246
420	-0.472107	0.348449
421	-0.689789	0.256063
422	-0.994488	0.220752
423	-0.809395	0.221101
424	-0.678541	0.235091
425	-0.732139	0.285811
426	-0.694996	0.313537
427	-0.634231	0.244365
428	-0.561269	0.254311
429	-0.555976	0.272634
430	-0.706358	0.140152
431	-0.580121	0.271962
432	-0.66419	0.212966
433	-0.89526	0.219765
434	-0.374928	0.30391
435	-0.610866	0.24843
436	-0.622066	0.191309
437	-0.719602	0.219625
438	-0.664611	0.172012
439	-0.892456	0.218638
440	-0.845528	0.296765
441	-0.549901	0.298509
442	-0.740057	0.02708
443	-0.627384	0.19587
444	-0.750718	0.224723
445	-0.560381	0.347527
446	-0.736034	0.221952
447	-0.521903	0.264369
448	-1.16688	-0.0356745
449	-0.566806	0.299863
450	-0.558568	0.426701
451	-0.71746	0.217241
452	-0.922285	-0.148427
453	-0.70073	0.0492796
454	-0.669983	0.264567
455	-0.76747	0.277082
456	-0.500283	0.2333
457	-0.643176	-0.157024
458	-0.600605	0.236445
459	-0.567741	0.320818
460	-0.675511	0.203262
461	-0.551211	0.164689
462	-0.887521	-0.0375879
463	-0.417209	0.275728
464	-0.523252	0.264066
465	-0.839903	0.203315
466	-0.581114	-0.0635184
467	-0.61113	0.179614
468	-0.936364	0.132725
469	-0.865429	0.292927
470	-0.912295	0.310126
471	-0.488115	0.187938
472	-0.882867	0.0329822
473	-0.905874	0.206428
474	-1.00473	0.251189
475	-0.491306	0.233622
476	-0.935188	0.191865
477	-0.82024	0.30237
478	-0.726045	0.228733
479	-0.429557	0.340032
480	-0.533449	0.304193
481	-0.913473	0.214391
482	-0.663266	0.0246674
483	-0.728783	0.197671
484	-1.02369	0.276737
485	-0.707216	0.286036
486	-0.680131	0.255246
487	-0.80786	0.0730108
488	-0.90267	0.247771
489	-0.587655	0.200589
490	-0.79561	0.221881
491	-0.648595	0.20633
492	-0.85875	-0.0665761
493	-0.471787	0.291306
494	-0.841752	0.221126
495	-0.942534	0.0938432
496	-0.784162	-0.00291702
497	-0.8537	0.0674531
498	-0.788459	0.0995572
499	-0.824743	0.107389
500	-0.802009	0.246252
501	-0.656793	0.278094
502	-0.486981	0.222803
503	-0.697647	-0.0159548
504	-0.66205	0.152687
505	-0.854184	0.207832
506	-0.465246	0.278111
507	-0.797804	0.16986
508	-0.62893	0.283642
509	-1.10386	0.067441
510	-0.514156	0.235208
511	-0.536244	0.36522
512	-0.76472	0.217242
513	-1.07057	-0.0587276
514	-0.661006	0.0433359
515	-0.753809	0.241054
516	-0.966278	0.239398
517	-0.437113	0.229867
518	-0.610606	-0.0454562
519	-0.678467	0.214983
520	-0.560703	0.25616
521	-0.643111	0.217533
522	-0.560576	0.119138
523	-0.917299	-0.0437751
524	-0.553171	0.2706
525	-0.551394	0.252605
526	-0.928027	0.19765
527	-1.19277	-0.185724
528	-0.831076	-0.0379753
529	-0.542248	0.128844
530	-0.62849	0.170643
531	-0.965792	0.125944
532	-0.807696	0.140313
533	-1.03301	0.268988
534	-0.561652	0.296212
535	-1.13116	-0.0701356
536	-0.857069	0.124865
537	-0.977774	0.15247
538	-0.622064	0.357284
539	-0.87891	0.175057
540	-0.946118	0.246267
541	-0.804099	0.129405
542	-0.464478	0.325345
543	-0.619485	0.41776
544	-1.18857	0.202398
545	-0.834137	-0.17443
546	-0.749152	0.200343
547	-1.02527	0.164407
548	-0.779549	0.269444
549	-0.870735	0.233057
550	-1.16145	-0.16625
551	-0.689175	0.211038
552	-0.712902	0.307952
553	-0.870276	0.104973
554	-0.78965	0.141388
555	-1.03668	-0.121695
556	-0.393141	0.208469
557	-0.886131	0.108064
558	-0.997926	0.174855
559	-0.99748	-0.150882
560	-1.27885	-0.0314484
561	-0.966079	-0.0999572
562	-0.629418	0.156645
563	-0.718739	0.209027
564	-0.63824	0.203854
565	-0.696096	0.260571
566	-0.646476	0.315239
567	-0.481404	0.355335
568	-0.727434	0.0224198
569	-0.489301	0.218788
570	-0.713726	0.162868
571	-0.363279	0.376944
572	-0.632482	0.246677
573	-0.476483	0.373074
574	-0.834597	0.147624
575	-0.373382	0.341403
576	-0.526535	0.41573
577	-0.63219	0.313647
578	-1.05895	-0.0923814
579	-0.623209	0.159816
580	-0.605008	0.273372
581	-0.763772	0.300308
582	-0.328759	0.32398
583	-0.521803	0.0104944
584	-0.568115	0.325099
585	-0.470934	0.368903
586	-0.548871	0.242724
587	-0.493495	0.237695
588	-0.787542	-0.0228306
589	-0.445122	0.314947
590	-0.451481	0.293085
591	-0.86487	0.239321
592	-0.917691	0.0351094
593	-0.873685	0.0560965
594	-1.1404	-0.0872789
595	-0.874297	-0.094987
596	-0.468568	0.19863
597	-0.615884	0.128922
598	-0.807621	0.10039
599	-0.806754	0.143165
600	-1.13941	0.140202
601	-0.779227	0.0640538
602	-0.859272	0.299753
603	-0.775575	0.136543
604	-0.72299	0.0805199
605	-0.821139	0.132525
606	-0.69136	0.25907
607	-0.837107	0.0694818
608	-0.889715	0.220103
609	-0.616011	0.148994
610	-0.877256	0.271926
611	-1.10179	-0.0417769
612	-0.818685	0.30382
613	-0.840235	0.348977
614	-0.898338	0.117877
615	-0.988448	-0.112502
616	-0.821653	-0.0398731
617	-0.935909	0.217668
618	-0.582044	0.0203616
619	-1.03577	0.0837811
620	-0.879467	0.11703
621	-0.923773	0.115104
622	-0.755404	0.190864
623	-0.397404	0.0785869
624	-0.875312	0.0897497
625	-0.936757	0.233534
626	-0.932261	0.253916
627	-0.867146	0.298357
628	-0.845284	0.286068
629	-1.13181	0.237869
630	-0.772995	0.323464
631	-0.433316	0.111275
632	-0.543497	0.189864
633	-0.797846	0.0739905
634	-0.651878	0.209177
635	-0.87226	0.260465
636	-0.575531	0.256994
637	-0.986666	0.000176083
638	-0.71037	0.12237
639	-0.787449	0.113682
640	-0.747141	0.310622
641	-0.708224	0.233462
642	-0.652946	0.241493
643	-0.779824	0.120832
644	-0.456932	0.311509
645	-0.674276	0.390406
646	-1.09841	0.165035
647	-0.849672	-0.104288
648	-0.768905	0.124851
649	-0.68725	0.211416
650	-0.639356	0.197791
651	-0.839653	0.198674
652	-0.932563	-0.151312
653	-0.451166	0.189224
654	-0.701013	0.287606
655	-0.760105	0.07842
656	-0.769786	0.14244
657	-0.909609	-0.135322
658	-0.254349	0.260614
659	-0.642411	0.138684
660	-0.971543	0.192894
661	-0.992915	-0.0894776
662	-0.83816	0.0131124
663	-0.827755	-0.041013
664	-1.33094	-0.18332
665	-0.73612	-0.097524
666	-0.982035	0.202489
667	-0.716835	0.135461
668	-0.783664	0.162465
669	-0.798163	0.115892
670	-0.776769	-0.0070527
671	-0.731735	0.134683
672	-0.46158	0.247746
673	-0.609333	0.250594
674	-1.03193	0.0633337
675	-0.974892	0.114651
676	-0.553911	0.282503
677	-1.00781	0.0272719
678	-0.95041	0.0589855
679	-0.841208	0.219724
680	-0.339029	0.203143
681	-0.615635	0.261522
682	-0.961558	0.0676104
683	-0.457505	0.227292
684	-0.701822	0.265398
685	-1.06702	0.122963
686	-0.81465	0.179039
687	-0.751032	0.0869897
688	-0.564573	0.16567
689	-0.898588	0.127903
690	-0.664582	0.230978
691	-0.736676	0.112353
692	-0.723491	0.0403086
693	-0.912064	0.029762
694	-0.543923	0.0404489
695	-0.970646	0.148643
696	-0.805748	0.188078
697	-0.617597	0.164967
698	-0.992817	0.163691
699	-0.754367	0.146818
700	-0.886312	0.128934
701	-0.657063	0.166362
702	-0.789595	0.195451
703	-0.632166	0.186638
704	-0.560874	0.15649
705	-0.596724	-0.00119874
706	-1.3061	-0.16285
707	-0.815478	0.0983495
708	-0.780047	0.122492
709	-0.579454	0.145876
710	-0.554996	0.250419
711	-0.854001	-0.0194099
712	-0.931183	-0.102448
713	-0.476563	0.220558
714	-1.13481	-0.142443
715	-1.11524	-0.0360402
716	-0.567082	0.253202
717	-0.363395	0.246722
718	-0.530595	0.270723
719	-1.02433	-0.0464634
720	-0.447116	0.278461
721	-0.564643	0.204869
722	-1.14963	0.0383901
723	-0.642841	0.0821931
724	-0.746572	0.0649098
725	-0.595113	0.162322
726	-0.93885	-0.000522738
727	-0.664708	0.199068
728	-0.752435	-0.0431372
729	-0.902742	-0.0498292
730	-0.660544	0.0587845
731	-0.635151	0.0349537
732	-0.958173	-0.0241104
733	-0.742635	0.280961
734	-0.542661	0.234913
735	-0.86896	0.213895
736	-0.679911	0.157834
737	-0.883552	0.202907
738	-0.574856	0.230468
739	-0.76316	0.163026
740	-0.663116	0.174878
741	-0.951238	0.0791653
742	-0.734736	0.176771
743	-0.894617	0.177096
744	-0.872092	0.161073
745	-1.21891	0.14209
746	-0.927274	0.125794
747	-0.819745	0.289399
748	-0.525244	0.309508
749	-0.789462	0.204783
750	-0.792636	0.15789
751	-0.722132	0.304786
752	-0.928706	0.0809863
753	-0.581516	0.114413
754	-1.19931	0.133416
755	-0.713005	0.204934
756	-0.84423	0.265082
757	-0.872689	0.184959
758	-0.70206	0.246631
759	-0.868381	0.124052
760	-0.824328	0.22521
761	-1.027	0.123601
762	-0.533401	0.157733
763	-0.532354	0.223687
764	-0.76642	0.249321
765	-0.860895	0.270712
766	-0.816273	0.219446
767	-0.800544	0.167096
768	-0.646381	0.205971
769	-0.643447	0.164058
770	-0.707565	0.24496
771	-0.940976	0.261633
772	-0.959849	0.211709
773	-0.812108	0.245145
774	-0.964521	0.200312
775	-0.820322	0.210253
776	-0.854247	0.227546
777	-0.97057	0.202367
778	-0.78933	0.215891
779	-0.894238	0.0515191
780	-0.767289	0.0714503
781	-0.519477	0.280952
782	-0.645335	0.0762386
783	-0.65387	0.12689
784	-0.856473	0.145606
785	-0.927088	0.190481
786	-0.66689	0.14904
787	-0.515925	0.31235
788	-0.893145	0.145015
789	-0.64965	0.152764
790	-0.667885	0.25891
791	-0.709023	0.183172
792	-0.725788	0.141664
793	-0.902689	0.262454
794	-0.574214	0.15506
795	-0.731848	0.323601
796	-0.782264	0.19457
797	-0.537961	0.314976
798	-0.79203	0.261442
799	-0.893692	0.18545
800	-0.794916	0.0268085
801	-0.757211	0.0568334
802	-0.686319	0.312621
803	-0.724854	0.164106
804	-0.715792	0.161398
805	-0.799131	0.158031
806	-0.933573	0.127763
807	-0.674806	0.253667
808	-0.564655	0.137757
809	-0.908712	0.197882
810	-0.5669	0.304539
811	-0.801011	0.277919
812	-0.689666	0.341008
813	-0.718492	0.265117
814	-0.765368	0.265788
815	-0.588416	0.323046
816	-0.925238	0.0875826
817	-0.684942	0.254476
818	-0.730339	0.215703
819	-0.652865	0.119098
820	-0.829751	0.133052
821	-0.670359	0.240224
822	-0.758413	0.122491
823	-1.10947	-0.0468415
824	-0.951424	-0.00217273
825	-0.952911	0.141207
826	-0.527947	0.275315
827	-0.595462	0.242966
828	-1.2734	-0.074694
829	-1.18003	-0.0174523
830	-0.543723	0.320827
831	-1.26725	-0.0971189
832	-1.14914	0.0303182
833	-0.718978	0.243143
834	-0.447912	0.272215
835	-0.566098	0.35422
836	-1.06336	0.0373861
837	-0.441844	0.238031
838	-0.755844	0.246301
839	-1.34475	0.00235541
840	-0.713787	0.148147
841	-0.805512	0.0164732
842	-0.717856	0.152996
843	-1.04944	-0.0373969
844	-0.683987	0.285381
845	-0.994536	-0.0113821
846	-0.847715	0.0119589
847	-0.776312	0.0276303
848	-0.694887	0.0207107
849	-1.20427	-0.0169443
850	-0.752663	0.305589
851	-0.629704	0.186794
852	-1.1362	0.226586
853	-0.712312	0.168139
854	-0.973122	0.113582
855	-0.569597	0.186682
856	-0.78519	0.204686
857	-0.671958	0.134289
858	-1.12196	-0.0809022
859	-1.14026	-0.124823
860	-0.817259	0.0824059
861	-0.736837	0.165982
862	-0.760536	0.0847687
863	-0.741451	0.218624
864	-0.600964	0.165636
865	-0.84805	0.250899
866	-0.617178	0.262393
867	-0.5292	0.19889
868	-0.628137	0.0859251
869	-0.531767	0.213318
870	-0.771895	0.243488
871	-0.420756	0.277714
872	-0.782592	0.186503
873	-0.414656	0.30768
874	-0.937482	0.18954
875	-0.523943	0.316925
876	-0.522482	0.349174
877	-0.672609	0.231678
878	-0.876143	0.0344025
879	-0.545577	0.205311
880	-0.607509	0.276837
881	-0.594456	0.304824
882	-0.395617	0.220221
883	-0.458524	0.0868517
884	-0.597591	0.258375
885	-0.512197	0.244928
886	-0.52113	0.211087
887	-0.452155	0.159774
888	-0.816607	0.0103822
889	-0.457018	0.254883
890	-0.450908	0.248935
891	-1.10067	0.0119459
892	-1.01496	0.0204789
893	-0.837378	-0.0488804
894	-0.980029	-0.0126623
895	-0.872188	-0.0386894
896	-1.01997	-0.0207037
897	-0.7677	0.258073
898	-0.784389	-0.0281918
899	-0.647497	0.15594
900	-0.560794	0.236149
901	-0.868206	0.282695
902	-0.592859	0.292852
903	-0.575516	0.259456
904	-0.682537	0.260233
905	-0.722477	0.21865
906	-0.881755	0.0651981
907	-1.05827	-0.00607152
908	-0.718614	0.128908
909	-0.636162	0.270389
910	-0.332466	0.400643
911	-0.912841	0.0356173
912	-0.842304	0.142558
913	-0.447016	0.356255
914	-1.05363	0.143036
915	-0.751029	0.196585
916	-0.615663	0.323891
917	-0.432045	0.365696
918	-0.560879	0.377521
919	-0.784049	0.106779
920	-0.35417	0.349296
921	-0.572763	0.332586
922	-1.14119	-0.0368048
923	-0.666169	0.192069
924	-0.481301	0.16376
925	-0.480432	0.30246
926	-1.08292	0.0533438
927	-0.61483	0.295299
928	-0.812128	0.135575
929	-0.850152	0.102924
930	-0.525477	0.187071
931	-1.10606	-0.0411028
932	-0.935798	0.112133
933	-0.507989	0.30416
934	-0.511983	0.225161
935	-0.729917	0.276105
936	-0.642341	0.276288
937	-0.678998	0.22974
938	-0.541805	0.309797
939	-0.571426	0.21748
940	-0.470309	0.244114
941	-0.833488	0.067055
942	-0.914985	0.184305
943	-0.822467	0.180047
944	-0.760829	0.250307
945	-1.02533	0.0365801
946	-0.500812	0.251218
947	-0.503929	0.07769
948	-0.549998	0.189561
949	-0.780544	0.127867
950	-0.792622	0.244172
951	-0.706351	0.319105
952	-0.515064	0.141858
953	-0.738243	0.0850449
954	-0.600847	0.203529
955	-0.730616	0.240361
956	-0.359682	0.280921
957	-0.720657	0.298023
958	-0.618707	0.33523
959	-0.630362	0.243786
960	-0.375108	0.33526
961	-0.461185	0.397002
962	-0.735338	0.242113
963	-0.716498	0.0632465
964	-0.522049	0.234623
965	-0.81255	0.269861
966	-0.635416	0.272429
967	-0.508087	0.261942
968	-0.642605	0.0274821
969	-0.785209	0.228718
970	-0.518291	0.197619
971	-0.592266	0.144872
972	-0.567587	0.212072
973	-0.675472	-0.0163786
974	-0.50841	0.251641
975	-0.668188	0.206618
976	-0.784371	0.130074
977	-0.693765	0.0297079
978	-1.18028	-0.185665
979	-0.768268	0.0615531
980	-1.01571	-0.0953656
981	-0.983166	0.0745354
982	-0.787612	0.233928
983	-0.686213	0.0035432
984	-0.727676	0.23046
985	-0.758753	0.251214
986	-0.694875	0.306074
987	-0.653985	0.251759
988	-0.727423	0.310257
989	-0.890262	-0.106244
990	-0.72498	0.313414
991	-0.395204	0.184724
992	-0.534116	0.100091
993	-0.238772	0.130805
994	-0.378607	0.270455
995	-0.29242	0.180752
996	-0.345513	0.0997637
997	-0.12953	0.333318
998	-0.26714	0.154489
999	-0.245556	0.154789
1000	-0.238434	0.0865344
1001	-0.255257	0.224077
1002	-0.205061	0.198004
1003	-0.57756	0.205838
1004	-0.339137	0.0166222
1005	-0.355177	0.242068
1006	-0.273641	0.112529
1007	-0.309163	0.32282
1008	-0.305984	0.383018
1009	-0.315987	0.167355
1010	-0.5998	-0.00815455
1011	-0.0784724	0.107881
1012	-0.179809	0.327511
1013	-0.318813	0.133935
1014	-0.331846	0.0967003
1015	-0.309654	0.195485
1016	-0.306161	0.167862
1017	-0.26091	0.225835
1018	-0.451121	0.111736
1019	-0.258382	0.241543
1020	-0.178431	0.348637
1021	-0.34632	0.305641
1022	-0.171501	0.287375
1023	-0.496279	0.263066
1024	-0.240449	0.280199
1025	-0.391326	0.308562
1026	-0.355339	0.0762417
1027	-0.191463	0.279081
1028	-0.322608	0.194693
1029	-0.165605	0.185744
1030	-0.459974	0.216339
1031	-0.497267	0.185712
1032	-0.224743	0.207768
1033	-0.285964	0.308159
1034	-0.429181	0.264607
1035	-0.256819	0.312833
1036	-0.26119	0.16925
1037	-0.429057	0.0769249
1038	-0.409706	0.096233
1039	-0.415677	0.14693
1040	-0.625401	0.0643534
1041	-0.356359	0.114691
1042	-0.45305	0.223849
1043	-0.578249	0.113818
1044	-0.369968	0.124001
1045	-0.48429	0.139719
1046	-0.340965	0.162055
1047	-0.558942	0.180267
1048	-0.636023	0.0939724
1049	-0.279239	-0.0410249
1050	-0.501895	0.237844
1051	-0.600688	0.0977942
1052	-0.425028	0.223183
1053	-0.751297	0.265512
1054	-0.601959	0.109596
1055	-0.833654	-0.148126
1056	-0.512627	-0.029081
1057	-0.620444	0.269411
1058	-0.36436	0.113913
1059	-0.529574	0.0787837
1060	-0.533139	0.201098
1061	-0.558886	0.157967
1062	-0.45877	0.172308
1063	-0.298049	0.132641
1064	-0.560344	0.192675
1065	-0.386877	0.243721
1066	-0.449419	0.191321
1067	-0.444358	0.217158
1068	-0.536538	0.11141
1069	-0.551887	0.213768
1070	-0.434616	0.21211
1071	-0.69361	-0.0252067
1072	-0.453883	0.198503
1073	-0.514137	0.109915
1074	-0.346406	0.140436
1075	-0.540512	0.0813583
1076	-0.827174	-0.0157558
1077	-0.475204	0.15737
1078	-0.356238	0.186153
1079	-0.495871	0.186585
1080	-0.431788	0.234184
1081	-0.575292	-0.123644
1082	-0.60192	0.313018
1083	-0.498487	0.131236
1084	-0.959394	0.103268
1085	-0.683677	0.119287
1086	-0.829301	0.0809374
1087	-0.486468	0.143009
1088	-0.517043	0.315357
1089	-0.911542	0.124371
1090	-0.880441	0.146219
1091	-0.529313	0.223546
1092	-0.775381	0.191502
1093	-1.12216	0.0486532
1094	-0.591365	0.261619
1095	-0.352326	0.24206
1096	-0.580714	0.320248
1097	-0.876183	-0.0500131
1098	-0.441057	0.335866
1099	-0.665734	0.353892
1100	-1.08377	0.0447855
1101	-0.694977	0.0600051
1102	-0.818169	0.0109904
1103	-0.812276	0.257118
1104	-0.71311	0.0445014
1105	-0.604071	0.218703
1106	-0.70299	0.139369
1107	-0.840491	0.124699
1108	-0.676059	0.24925
1109	-0.543626	0.0522674
1110	-1.06112	0.0611745
1111	-0.585952	0.282495
1112	-0.552401	0.288792
1113	-0.806911	0.337314
1114	-0.70935	0.307958
1115	-0.831561	0.280361
1116	-0.540474	0.364243
1117	-0.715836	0.0542122
1118	-0.656326	0.282031
1119	-0.781392	0.189025
1120	-0.900748	0.103717
1121	-0.685465	0.148314
1122	-0.974185	0.110002
1123	-0.957688	0.145802
1124	-0.43853	0.341644
1125	-0.880809	0.184846
1126	-0.665991	0.316801
1127	-0.291634	0.171276
1128	-0.602208	0.112703
1129	-0.648839	0.152184
1130	-0.773844	0.217047
1131	-0.671678	0.157406
1132	-0.955268	0.174848
1133	-0.662653	0.309015
1134	-0.444679	0.328144
1135	-0.606293	0.00782965
1136	-0.925607	0.166167
1137	-0.840845	0.189489
1138	-0.396529	0.329437
1139	-1.00036	0.187958
1140	-0.625953	0.28259
1141	-0.88532	0.245328
1142	-0.400193	0.33369
1143	-0.448662	0.415499
1144	-0.71368	0.182778
1145	-0.586874	0.072742
1146	-0.602994	0.3114
1147	-0.841592	0.203994
1148	-0.613807	0.313678
1149	-0.514026	0.281176
1150	-0.506296	0.00661845
1151	-1.03735	0.227447
1152	-0.469696	0.289681
1153	-0.702057	0.143336
1154	-0.566362	0.233503
1155	-0.941556	0.00629519
1156	-0.642573	0.238812
1157	-0.680978	0.102777
1158	-0.737165	0.149252
1159	-0.914415	0.0612536
1160	-1.05911	-0.00405958
1161	-0.85623	0.0736705
1162	-0.881523	-0.127914
1163	-0.783937	0.0539125
1164	-0.695332	0.287586
1165	-0.637318	0.0457689
1166	-0.867995	0.214571
1167	-0.707297	0.209612
1168	-0.728788	0.316179
1169	-0.761593	0.353007
1170	-0.927495	0.202818
1171	-0.873916	0.0295785
1172	-0.72908	0.328212
1173	-0.908788	-0.0287796
1174	-0.267052	0.31534
1175	-0.414991	0.253525
1176	-0.583655	0.307408
1177	-0.458035	0.142212
1178	-0.50555	0.0391232
1179	-0.624267	-0.0539292
1180	-0.575933	0.119464
1181	-0.545529	0.124188
1182	-0.511166	-0.0549194
1183	-0.419531	0.283768
1184	-0.620136	0.0302974
1185	-0.534229	0.0663002
1186	-0.405227	0.142013
1187	-0.570612	0.121727
1188	-0.721665	0.00884927
1189	-0.536635	0.191727
1190	-0.336005	0.160047
1191	-0.522165	0.225165
1192	-0.658067	-0.01617
1193	-0.442985	0.272538
1194	-0.417977	0.217326
1195	-0.787292	0.131705
1196	-0.670265	0.00979157
1197	-0.540067	-0.0310143
1198	-0.512067	0.111127
1199	-0.687034	-0.0788455
1200	-0.588297	0.088409
1201	-0.568812	-0.0398776
1202	-0.716818	-0.0544588
1203	-0.536644	0.0603715
1204	-0.540356	0.0269345
1205	-0.808313	-0.00695647
1206	-0.453609	0.243496
1207	-0.441342	0.172269
1208	-0.57643	0.189429
1209	-0.597479	0.124154
1210	-0.632879	0.158905
1211	-0.549144	0.280834
1212	-0.715068	0.0279754
1213	-0.442503	0.150545
1214	-0.753629	0.0595932
1215	-0.705927	-0.0538334
1216	-0.57343	0.150282
1217	-0.887589	0.0320706
1218	-0.61608	-0.0178611
1219	-0.44193	0.230513
1220	-0.740844	0.195003
1221	-0.758748	0.142088
1222	-0.516595	0.114699
1223	-0.582748	0.0535872
1224	-0.819854	0.0955359
1225	-0.57776	0.225571

## Sheet: d
Layer	Observed r	Permuted r_ 1	Permuted r_ 2	Permuted r_ 3	Permuted r_ 4	Permuted r_ 5	Permuted r_ 6	Permuted r_ 7	Permuted r_ 8	Permuted r_ 9	Permuted r_ 10	Permuted r_ 11	Permuted r_ 12	Permuted r_ 13	Permuted r_ 14	Permuted r_ 15	Permuted r_ 16	Permuted r_ 17	Permuted r_ 18	Permuted r_ 19	Permuted r_ 20	Permuted r_ 21	Permuted r_ 22	Permuted r_ 23	Permuted r_ 24	Permuted r_ 25	Permuted r_ 26	Permuted r_ 27	Permuted r_ 28	Permuted r_ 29	Permuted r_ 30	Permuted r_ 31	Permuted r_ 32	Permuted r_ 33	Permuted r_ 34	Permuted r_ 35	Permuted r_ 36	Permuted r_ 37	Permuted r_ 38	Permuted r_ 39	Permuted r_ 40	Permuted r_ 41	Permuted r_ 42	Permuted r_ 43	Permuted r_ 44	Permuted r_ 45	Permuted r_ 46	Permuted r_ 47	Permuted r_ 48
Conv1_1	0.163987	-0.00255292	-0.0343561	0.0867715	-0.114347	-0.0359733	-0.0720867	0.0196274	0.0787218	0.0327706	0.0349448	0.0654821	-0.0175552	-0.0119415	-0.00396905	0.0109134	0.0586868	0.107281	0.0167797	-0.0524918	-0.16295	-0.0760871	0.11604	0.0126571	-0.082041	0.0108022	0.123189	-0.06298	0.00623804	0.0893864	-0.0490811	0.0924302	0.0270583	0.182476	0.0922582	-0.00442792	-0.155899	-0.0296235	-0.097679	0.00422478	-0.024768	-0.0233141	-0.114434	0.0610283	-0.0534252	0.00463531	-0.0252693	0.00557153	0.055454
Conv1_2	0.158994	-0.0068681	-0.0384903	0.0870696	-0.114439	-0.0360184	-0.073821	0.020481	0.0801361	0.035304	0.0318445	0.0696599	-0.0179791	-0.011465	-0.00221714	0.00887625	0.0590375	0.10544	0.0160482	-0.0490769	-0.163529	-0.0783846	0.119506	0.0131053	-0.0818779	0.0109567	0.12553	-0.0659164	0.00546402	0.0843544	-0.0482548	0.0953646	0.0279181	0.185975	0.0914895	-0.00730535	-0.158071	-0.0293014	-0.0994211	0.00129463	-0.0261807	-0.0243558	-0.11379	0.0602205	-0.0513216	0.00411699	-0.0275175	0.00579877	0.0546231
Pool1	0.152527	-0.00826847	-0.0427277	0.0836412	-0.111783	-0.031731	-0.076688	0.0190181	0.0775719	0.0324293	0.0353756	0.0727227	-0.0190305	-0.0112469	0.000122718	0.00723507	0.0576593	0.107932	0.0189199	-0.0517357	-0.164169	-0.0802329	0.12035	0.0122967	-0.0840277	0.0110181	0.127236	-0.0719248	0.00645447	0.0837996	-0.0436892	0.0948947	0.0307292	0.185804	0.0880735	-0.0105041	-0.157184	-0.0284936	-0.102491	-0.000180353	-0.0234007	-0.0219519	-0.112829	0.0599269	-0.0499658	0.00578746	-0.0300746	0.00966984	0.0543241
Conv2_1	0.16744	0.00460199	-0.0313118	0.0822748	-0.108363	-0.0340457	-0.0779121	0.0186066	0.0763334	0.0153095	0.0423452	0.0705986	-0.0105189	-0.0127526	-0.00818523	0.00852278	0.0627407	0.12019	0.0115065	-0.0622611	-0.169109	-0.0752465	0.118426	0.0197829	-0.0810525	0.00867875	0.119639	-0.0719839	-0.00111597	0.103905	-0.0391142	0.0959588	0.0313599	0.190062	0.0941859	-0.00361499	-0.151144	-0.0303156	-0.0980078	0.0101953	-0.0199767	-0.0148512	-0.119118	0.0548735	-0.0504379	0.0174137	-0.0179525	0.0102116	0.0633354
Conv2_2	0.19288	0.0328762	-0.0038387	0.0730847	-0.105296	-0.0446973	-0.0688331	0.0130086	0.0723141	-0.0162215	0.0602922	0.0818148	-0.00157546	-0.0367127	-0.0356448	0.00101928	0.0749799	0.144692	-0.007932	-0.0817479	-0.190547	-0.0745632	0.114795	0.0234956	-0.0753165	0.002453	0.11467	-0.064066	-0.0267712	0.149189	-0.0320344	0.0934813	0.0358997	0.200074	0.103055	0.0255744	-0.140078	-0.035918	-0.0995403	0.0279483	-0.0280365	-0.0101169	-0.126982	0.0312512	-0.0562626	0.0434897	-3.91413e-05	0.0218903	0.0802958
Pool2	0.207381	0.0420852	-0.00771797	0.0687078	-0.0883832	-0.0342013	-0.0719357	0.0149018	0.0610673	-0.0324639	0.0714201	0.083161	0.0068401	-0.0413032	-0.039692	-0.00230596	0.0704682	0.156393	-0.00885922	-0.0883854	-0.195687	-0.077432	0.116295	0.0221146	-0.0727948	-0.00317496	0.10848	-0.0750579	-0.0340427	0.168178	-0.0180058	0.0927349	0.0374489	0.204571	0.100719	0.0255918	-0.135928	-0.0429673	-0.113112	0.0418302	-0.0185555	0.00471429	-0.131157	0.0263481	-0.0640358	0.0551844	0.0016804	0.0246269	0.0894194
Conv3_1	0.264912	0.0792652	0.0056871	0.0905014	-0.0641601	-0.0454617	-0.0768806	0.0271973	0.0388205	-0.0638193	0.075992	0.0622958	0.0433514	-0.0401778	-0.049764	0.0243045	0.0524166	0.158194	-0.0239331	-0.0826803	-0.189143	-0.0628365	0.100066	0.0355524	-0.0578311	-0.00692029	0.0748257	-0.064167	-0.0444065	0.210952	0.00620227	0.0853544	0.00671471	0.199403	0.106635	0.0275796	-0.117796	-0.0462494	-0.106665	0.0799975	0.00317686	0.0356285	-0.135818	0.020787	-0.0818859	0.062323	0.0415096	0.0145747	0.122028
Conv3_2	0.311967	0.118216	0.022133	0.0906578	-0.0706948	-0.04296	-0.0644517	0.0365719	0.0183532	-0.101714	0.0715872	0.0300926	0.0807171	-0.0366171	-0.0491444	0.0365861	0.0598455	0.140201	-0.0125629	-0.0783105	-0.17478	-0.0356098	0.0889149	0.0459769	-0.0405605	0.00681429	0.0451053	-0.045487	-0.0577713	0.227991	0.0382816	0.0677759	-0.00959689	0.167209	0.095476	0.0315289	-0.101035	-0.062545	-0.0765686	0.116066	-0.00440972	0.0583118	-0.140131	0.0160668	-0.0820034	0.0627591	0.0534868	-0.00622224	0.127909
Conv3_3	0.339676	0.141219	0.0602923	0.0846907	-0.0857478	-0.0289879	-0.014805	0.0585878	0.0193994	-0.100111	0.0800119	-0.0117211	0.0927241	-0.0228742	-0.0279834	0.0525843	0.0669549	0.117878	-0.00843106	-0.0784435	-0.146816	-0.00178955	0.0702194	0.0593024	-0.0152017	0.0226918	0.0306474	-0.0218392	-0.0299409	0.220268	0.037112	0.0505344	-0.0301329	0.108101	0.0845656	0.0543198	-0.0837147	-0.0788228	-0.040985	0.133027	-0.00856592	0.0762772	-0.157305	0.0218246	-0.0924543	0.0650421	0.0559459	-0.0300358	0.112853
Pool3	0.38369	0.115568	0.052415	0.0827012	-0.0794404	-0.0193084	-0.00645127	0.0566746	-0.00834561	-0.065271	0.0951628	-0.0048511	0.0874066	-0.0239591	-0.00949109	0.0402756	0.0718175	0.112833	0.0147563	-0.0607171	-0.137694	-0.011067	0.0697068	0.0462811	-0.0325588	0.0224095	0.0560037	-0.027705	-0.0226321	0.188099	0.0316465	0.0325403	-0.0237665	0.0761746	0.090852	0.0480587	-0.0875773	-0.0952436	-0.0416873	0.124286	-0.0227356	0.0743111	-0.156014	0.044037	-0.10881	0.0600328	0.0305643	-0.0322528	0.121937
Conv4_1	0.371445	0.111695	0.0420737	0.0916541	-0.0670102	-0.0367149	-0.0147192	0.0829698	0.0177615	-0.0574203	0.0704367	-0.0177303	0.0771709	-0.0175131	0.0011253	0.0768479	0.0491496	0.122104	-0.00280996	-0.0583035	-0.148995	-0.00337061	0.0895069	0.0532438	-0.0217697	0.0285409	0.0515672	-0.0178962	-0.0104605	0.19887	0.025724	0.0683505	-0.0286472	0.108671	0.104446	0.05459	-0.0805344	-0.0653696	-0.0593755	0.12341	-0.0140556	0.0791132	-0.157224	0.0237476	-0.0997622	0.0381938	0.0296631	-0.0369304	0.127746
Conv4_2	0.357758	0.112908	0.0460576	0.0993083	-0.0547892	-0.048447	-0.012148	0.0828609	0.029189	-0.0538245	0.067051	-0.0128426	0.0721967	-0.0240136	0.00423709	0.0872133	0.0460901	0.126561	-0.00385252	-0.0607169	-0.15251	0.000684943	0.0967388	0.0638185	-0.0191686	0.028511	0.0618292	-0.00251517	-0.0063737	0.199181	0.0219024	0.0729988	-0.0387615	0.122556	0.109051	0.066228	-0.0695848	-0.042432	-0.0465402	0.112472	-0.0170519	0.0815461	-0.170523	-0.00182853	-0.0875529	0.0481694	0.036031	-0.0380665	0.120122
Conv4_3	0.367987	0.0960049	0.0469822	0.1066	-0.0524606	-0.0576824	-0.00328626	0.0665651	0.0256331	-0.0578555	0.0550164	-0.0061969	0.0940002	-0.0171516	0.00843764	0.0830258	0.0440232	0.138203	0.000704722	-0.030675	-0.162202	0.00104	0.0677008	0.0522866	-0.0263259	0.049812	0.0573262	-0.00920057	-0.0293312	0.199295	0.0203727	0.05218	-0.0531687	0.0994702	0.0968771	0.07082	-0.0510715	-0.0579155	-0.0431722	0.106256	-0.027549	0.0451504	-0.161093	0.00119464	-0.073364	0.0483556	0.0549535	-0.0309092	0.127059
Pool4	0.408338	0.0575868	0.0370351	0.105977	-0.0600835	-0.0491413	0.0104264	0.0604179	0.00674163	-0.0219278	0.0670361	-0.0271321	0.0978995	-0.0143785	0.0229511	0.0778709	0.0413195	0.121911	0.0227055	-0.0212438	-0.149918	0.00171265	0.0543362	0.0429663	-0.0336916	0.0618908	0.0586651	-0.0139366	-0.0163212	0.189673	0.0192941	0.0394561	-0.0520547	0.0570274	0.0866733	0.0649456	-0.0409054	-0.0689777	-0.0335019	0.101655	-0.0259644	0.0488211	-0.153561	0.0341662	-0.0715672	0.0355918	0.0390721	-0.0436129	0.114158
Conv5_1	0.426574	-0.00335811	0.00112076	0.127787	-0.0460737	-0.0883484	0.00789452	0.034663	0.0184235	0.0108265	0.0444665	-0.0133609	0.0939476	-0.0100053	0.0532165	0.0545525	0.0308282	0.116258	0.0351263	0.00372551	-0.133417	-0.0106068	0.044005	0.0407006	-0.0455269	0.050665	0.0795667	-0.00519235	-0.0113235	0.154185	-0.00107873	0.0524261	-0.0570064	0.0548135	0.0838669	0.0643249	-0.0285217	-0.0467327	-0.0136323	0.0624404	-0.0342623	0.0403353	-0.140629	0.0207025	-0.0219962	0.0318972	0.033197	-0.0485222	0.0833659
Conv5_2	0.43058	-0.0353847	-0.0173993	0.1368	-0.0437606	-0.13432	0.0111938	0.00944701	0.0382012	0.0401191	0.0114757	-0.00154556	0.0942989	-0.0188465	0.0620916	0.0204482	0.0106691	0.112197	0.0401373	0.028981	-0.11277	-0.0268523	0.0155771	0.0346559	-0.0612725	0.0330982	0.0892785	0.00766999	-0.0228092	0.119552	-0.0149172	0.0621824	-0.0482136	0.0551313	0.0743655	0.0734928	-0.00324062	-0.0327262	0.0169843	0.0332245	-0.0407367	0.0242151	-0.108643	0.0113399	0.0198308	0.0241275	0.0302897	-0.0450715	0.0485736
Conv5_3	0.418778	-0.00751871	0.0559713	0.0888715	-0.0160095	-0.100058	0.0539179	0.0120954	0.00195392	0.0285538	0.0178469	0.012048	0.124262	-0.00387129	0.0552368	-0.0234546	0.0141035	0.109804	0.0414674	0.017955	-0.061767	-0.0209027	-0.0551313	-0.0151421	-0.0777068	0.0461532	0.0431657	-0.00398209	-0.0709969	0.083813	0.00958629	-0.0333792	-0.0318958	-0.0143467	0.0874467	0.0892708	0.0431533	-0.0877202	0.0387251	0.0636443	-0.0804138	-0.0292795	-0.0731369	0.0479782	-0.0235223	0.0300005	0.0469959	-0.0275821	0.0744268
Pool5	0.419027	-0.0115181	0.0499593	0.085497	-0.0147901	-0.101007	0.056998	0.00156554	0.00450453	0.0359953	0.0180736	0.0154479	0.122622	-0.00820811	0.0499318	-0.0268944	0.00950869	0.107443	0.0437244	0.0143062	-0.065537	-0.0269772	-0.0569303	-0.0142713	-0.0754125	0.0401705	0.0502136	-0.00804369	-0.0658067	0.0802062	0.0121799	-0.0330416	-0.0340312	-0.0153058	0.0862289	0.0898192	0.0488451	-0.0834218	0.0402416	0.0512626	-0.0829273	-0.0285162	-0.0720412	0.0471255	-0.0161181	0.0250146	0.0406406	-0.0267551	0.0680027
FC6	0.232335	0.0122557	0.0266507	0.0602017	0.0411768	-0.120022	0.0522668	-0.0280605	0.0937674	0.0185803	-0.0257065	0.00696078	0.0919652	-0.00878838	0.0491638	-0.0253702	-0.0126221	0.138472	0.038391	-0.00268301	-0.0143612	-0.00212789	-0.0387375	-0.00116269	-0.102505	-0.0103564	0.0547284	-0.0336143	-0.0543476	0.0124045	0.0563437	-0.0375405	-0.0578815	0.0192325	0.0524351	0.0523184	0.0725077	-0.069307	0.0283175	-0.0176364	-0.0345425	-0.0418057	-0.0450338	-0.000521044	0.0271092	0.0538598	0.0486784	0.04467	0.0578158
FC7	0.153854	0.0275646	0.00893701	0.0292513	0.0456267	-0.0808422	0.0205442	0.0148622	0.0590394	-0.000294868	-0.0207331	-0.00118498	0.0581169	-0.00048609	0.0716557	0.0331212	-0.00332395	0.0983827	0.0395199	-0.00874864	0.0190892	0.0346818	-0.00633255	0.0131759	-0.0814373	0.0209813	0.0375176	0.00823585	-0.00516745	0.00122331	0.0601289	-0.038598	-0.061703	0.0485645	0.0332276	0.0113437	0.0186648	-0.0415316	-0.00267544	-0.00413696	-0.0160946	-0.0206405	-0.0440458	-0.025034	0.040429	0.0126698	0.0490342	0.0714911	0.0416078
FC8	0.327773	-0.0688639	-0.0531586	0.0926809	0.00171362	-0.0793145	0.0110103	-0.00843838	-0.000644627	0.0606286	-0.0372921	0.00610403	0.0576516	0.00589478	0.099617	-0.0317892	0.0244553	0.0486583	0.10411	0.0403081	-0.0244432	0.0077905	0.00784925	-0.0297913	-0.0657055	0.0127169	0.0494966	-0.0269476	-0.00905029	0.020189	-0.0430222	-0.0529827	-0.0198613	-0.0171415	0.0441675	-0.0159921	0.0358105	-0.0105716	0.0273125	0.019138	-0.0158824	-0.043472	-0.090111	0.022146	0.0621587	0.00685185	-0.0215317	0.000180934	-0.00503939
[truncated: 952 more columns]

## Sheet: e
	Spearman's rho																										P Value
Time from Onset[ms]	-50	-40	-30	-20	-10	0	10	20	30	40	50	60	70	80	90	100	110	120	130	140	150	160	170	180	190	200	-50	-40	-30	-20	-10	0	10	20	30	40	50	60	70	80	90	100	110	120	130	140	150	160	170
Conv1_1	-0.0038486	-0.00933715	0.0128287	0.0960243	0.0375008	0.0402896	-0.0329989	-0.0285651	-0.023266	0.187146	0.140851	0.186375	0.208256	0.181459	0.163086	0.187388	0.176172	0.173715	0.210564	0.242173	0.258359	0.2536	0.254563	0.259817	0.263474	0.242013	0.521	0.532	0.446	0.115	0.289	0.292	0.636	0.669	0.613	0.006	0.029	0.004	0.003	0.014	0.013	0.006	0.01	0.011	0.003	0	0	0	0
Conv1_2	-0.00551467	-0.00972673	0.0133448	0.0954109	0.0367614	0.0406567	-0.0341901	-0.0286139	-0.021815	0.181824	0.135202	0.181408	0.202854	0.17571	0.157631	0.182409	0.171819	0.170338	0.207663	0.239329	0.255718	0.251008	0.25202	0.257696	0.261765	0.240512	0.525	0.527	0.446	0.118	0.289	0.29	0.642	0.672	0.604	0.007	0.037	0.007	0.003	0.015	0.02	0.009	0.014	0.011	0.004	0	0	0	0
Pool1	-0.002706	-0.00797998	0.0138518	0.0961858	0.0385535	0.0440669	-0.0326389	-0.0271414	-0.0226567	0.179952	0.133396	0.179218	0.200305	0.173331	0.155244	0.178888	0.167344	0.165029	0.201266	0.23212	0.248568	0.244333	0.245265	0.250701	0.255299	0.234033	0.513	0.523	0.439	0.117	0.284	0.278	0.631	0.656	0.613	0.007	0.038	0.009	0.004	0.016	0.021	0.009	0.018	0.015	0.004	0	0	0	0
Conv2_1	0.00395148	-0.00857575	0.0129499	0.104718	0.0444391	0.0460122	-0.0276175	-0.0259605	-0.0314701	0.193991	0.151712	0.194488	0.220436	0.194896	0.173626	0.195268	0.181894	0.175938	0.210971	0.243219	0.260785	0.257047	0.25801	0.262769	0.265752	0.242595	0.485	0.53	0.447	0.101	0.26	0.272	0.601	0.643	0.646	0.005	0.019	0.003	0.002	0.012	0.009	0.005	0.01	0.012	0.003	0	0	0	0
Conv2_2	0.000544897	-0.0294817	-0.00607937	0.111877	0.0472576	0.0400519	-0.0226239	-0.027717	-0.04983	0.204295	0.175157	0.207918	0.242921	0.222049	0.195347	0.213474	0.200841	0.192712	0.229619	0.26635	0.286635	0.28253	0.2825	0.284059	0.282356	0.254794	0.525	0.625	0.527	0.086	0.258	0.298	0.568	0.65	0.714	0.003	0.013	0.001	0.001	0.006	0.007	0.005	0.008	0.01	0.002	0	0	0	0
Pool2	0.00924811	-0.0312159	-0.00968864	0.111099	0.0478915	0.0384472	-0.020003	-0.0227791	-0.057791	0.221818	0.199123	0.225967	0.262932	0.243901	0.215155	0.231688	0.219019	0.207409	0.240244	0.275136	0.294992	0.290011	0.289409	0.290321	0.28795	0.258429	0.471	0.631	0.541	0.093	0.267	0.315	0.563	0.621	0.751	0.001	0.006	0	0.001	0.004	0.004	0.002	0.007	0.009	0.001	0	0	0	0
Conv3_1	0.0313918	-0.0207544	0.000386533	0.115566	0.0488094	0.0283575	-0.00570844	-0.00568862	-0.0612774	0.290437	0.280609	0.287471	0.327761	0.312194	0.273244	0.283956	0.271186	0.252986	0.279576	0.31347	0.333189	0.328907	0.329779	0.331507	0.326423	0.295151	0.367	0.59	0.484	0.085	0.272	0.337	0.501	0.534	0.753	0	0	0	0	0.001	0	0.001	0	0.002	0.001	0	0	0	0
Conv3_2	0.0314281	-0.0281461	0.0023537	0.110455	0.0470437	0.0249144	0.00367166	0.00316636	-0.0533782	0.319486	0.329763	0.331481	0.368156	0.351259	0.309922	0.31892	0.310458	0.290605	0.314908	0.345469	0.364354	0.361414	0.361956	0.360991	0.350612	0.316627	0.366	0.63	0.456	0.092	0.278	0.366	0.452	0.477	0.717	0	0	0	0	0	0	0	0	0	0	0	0	0	0
Conv3_3	0.0538338	-0.0083644	0.0308931	0.12452	0.0723302	0.0395385	0.0180842	0.00672561	-0.0496226	0.323091	0.353277	0.372595	0.409243	0.389875	0.349593	0.357095	0.341978	0.311387	0.322489	0.341875	0.354226	0.349495	0.347077	0.343003	0.329767	0.295909	0.249	0.543	0.327	0.066	0.183	0.298	0.39	0.467	0.7	0	0	0	0	0	0	0	0	0	0	0	0	0	0
Pool3	0.0537816	-0.0125759	0.00943076	0.0947343	0.0443099	0.0192155	0.00435148	-0.0115183	-0.0280407	0.355754	0.389519	0.416979	0.447587	0.429444	0.397171	0.410366	0.40191	0.368678	0.370982	0.378614	0.382897	0.372598	0.368191	0.362794	0.350194	0.315106	0.241	0.572	0.422	0.109	0.269	0.387	0.447	0.569	0.62	0	0	0	0	0	0	0	0	0	0	0	0	0	0
Conv4_1	0.0545683	-0.00761086	0.0256513	0.109545	0.0509221	0.0260477	0.00599144	0.00354075	-0.0248865	0.368255	0.391869	0.414428	0.446105	0.428351	0.390896	0.395186	0.379812	0.344963	0.353912	0.368772	0.374984	0.365505	0.363397	0.362028	0.352136	0.322829	0.244	0.539	0.351	0.083	0.246	0.353	0.44	0.486	0.611	0	0	0	0	0	0	0	0	0	0	0	0	0	0
Conv4_2	0.0609754	-0.000159108	0.0392846	0.123086	0.0689582	0.0423005	0.0169524	0.0105077	-0.0270873	0.3567	0.385771	0.406144	0.435325	0.420108	0.381589	0.379809	0.360738	0.326126	0.335498	0.353063	0.361007	0.354367	0.353906	0.354199	0.345645	0.321033	0.218	0.503	0.295	0.061	0.18	0.276	0.387	0.447	0.617	0	0	0	0	0	0	0	0	0	0	0	0	0	0
Conv4_3	0.0488498	-0.00130577	0.0398993	0.112119	0.0551748	0.0223275	0.00929933	0.00038148	-0.0383484	0.369269	0.414586	0.422551	0.440187	0.422338	0.384461	0.387545	0.374256	0.340885	0.351754	0.371239	0.380005	0.373039	0.375315	0.376275	0.366635	0.341603	0.253	0.505	0.294	0.064	0.229	0.366	0.42	0.509	0.672	0	0	0	0	0	0	0	0	0	0	0	0	0	0
Pool4	0.0561543	0.00582309	0.0326255	0.0930346	0.0431778	0.0180007	0.00498078	-0.00734783	-0.0178079	0.400122	0.453758	0.465632	0.471024	0.449055	0.417993	0.424882	0.41707	0.385205	0.391944	0.403148	0.405297	0.397021	0.39816	0.398198	0.389638	0.364768	0.218	0.472	0.318	0.088	0.267	0.394	0.443	0.55	0.578	0	0	0	0	0	0	0	0	0	0	0	0	0	0
Conv5_1	0.0285063	-0.00811496	0.023151	0.0733248	0.0204135	0.0204571	0.0120791	0.00640637	0.00506567	0.383872	0.454805	0.472991	0.468773	0.451991	0.432967	0.440615	0.438074	0.412903	0.422573	0.434555	0.433878	0.427335	0.43227	0.435844	0.431953	0.416915	0.334	0.557	0.361	0.118	0.355	0.344	0.383	0.479	0.459	0	0	0	0	0	0	0	0	0	0	0	0	0	0
Conv5_2	-0.0138724	-0.0404561	-0.00308938	0.0435309	-0.00770512	0.013633	0.0128538	0.0173613	0.0160407	0.345753	0.443824	0.464289	0.448163	0.432451	0.421037	0.424774	0.429622	0.416631	0.4349	0.453286	0.45438	0.451638	0.459574	0.464917	0.464232	0.457988	0.582	0.761	0.531	0.221	0.526	0.372	0.369	0.4	0.364	0	0	0	0	0	0	0	0	0	0	0	0	0	0
Conv5_3	-0.000726023	-0.0508802	-0.0342639	-0.0202452	-0.0501654	-0.0295408	-0.00352151	0.00105963	0.0131948	0.337419	0.449771	0.463071	0.446933	0.433651	0.423116	0.434547	0.443122	0.418362	0.413652	0.417112	0.413818	0.40762	0.409221	0.406465	0.396213	0.374898	0.503	0.835	0.725	0.614	0.82	0.679	0.463	0.523	0.39	0	0	0	0	0	0	0	0	0	0	0	0	0	0
Pool5	-0.000311714	-0.0485874	-0.0314094	-0.0205822	-0.0470324	-0.0242355	-0.000520554	0.00190044	0.0129985	0.330602	0.442676	0.459814	0.439842	0.426011	0.41778	0.428584	0.437918	0.417511	0.415839	0.4199	0.41708	0.412492	0.414723	0.412203	0.403194	0.384055	0.499	0.822	0.715	0.619	0.812	0.648	0.445	0.516	0.391	0	0	0	0	0	0	0	0	0	0	0	0	0	0
FC6	-0.0269522	-0.0579502	-0.0229364	-0.0294314	-0.0309305	-0.0134576	0.00230498	-0.00733769	-0.0314285	0.157692	0.285822	0.282929	0.249196	0.235588	0.231091	0.221004	0.227815	0.223768	0.239912	0.259793	0.268674	0.272108	0.278999	0.27796	0.274703	0.271424	0.73	0.885	0.693	0.723	0.755	0.598	0.427	0.591	0.745	0	0	0	0	0	0	0	0	0	0	0	0	0	0
FC7	-0.0247842	-0.0369293	0.00176428	0.00519963	-0.00633755	-0.0133129	-0.0184264	-0.0264684	-0.032937	0.141959	0.221942	0.211428	0.180523	0.167435	0.158156	0.14747	0.147044	0.139073	0.158802	0.186208	0.203747	0.215219	0.221898	0.217218	0.214238	0.209459	0.758	0.81	0.484	0.432	0.567	0.63	0.674	0.786	0.801	0	0	0	0	0	0	0	0	0	0	0	0	0	0
FC8	-0.00439416	0.00513014	0.00617461	-0.0206713	-0.0416559	-0.0133249	-0.0192004	-0.0229801	0.0179499	0.192461	0.294317	0.308812	0.257028	0.247922	0.272593	0.297143	0.32729	0.34199	0.364955	0.378512	0.376692	0.382341	0.397614	0.40791	0.420303	0.432841	0.526	0.467	0.448	0.632	0.822	0.582	0.669	0.708	0.34	0	0	0	0	0	0	0	0	0	0	0	0	0	0
[truncated: 3 more columns]
