# Supplementary material for: Face identity coding in the deep neural network and primate brain
Source: Commun Biol. 2022 Jun 20;5:611. doi: 10.1038/s42003-022-03557-9 (PMC9209415; doi:10.1038/s42003-022-03557-9)
Supplement: Supplementary file 7 — Supplementary Data 5 [file 42003_2022_3557_MOESM7_ESM.xlsx]

## Sheet: Spikes For b
Trial	SpikeTime
6	1227.48
12	1520.08
12	1540.02
15	949.859
15	969.077
15	984.421
15	1008.33
18	878.86
18	917.953
18	950.766
19	562.985
19	648.61
19	676.891
19	703.578
19	739.078
19	1167.2
19	1189.58
19	1200.89
19	1216.33
19	1334.92
19	1735.55
28	851.547
29	1979.61
39	931.297
39	950.828
39	965.609
39	1001.61
40	708.766
40	1523.61
40	1530.55
40	1555.55
40	1576.08
40	1598.45
40	1631.23
40	1639.52
40	1668.14
49	1079.36
49	1085.33
50	1917.73
50	1947.67
50	1968.3
53	334.641
53	361.579
68	392.078
68	616.703
68	648.016
68	1533.08
68	1546.8
68	1552.48
68	1559.73
68	1608.3
69	1349.86
69	1356.73
69	1379.92
69	1405.92
69	1418.23
69	1429.8
69	1484.86
69	1645.55
69	1657.02
77	777.672
91	402.297
91	1821.89
99	1350.48
99	1358.27
108	1368.08
108	1375.77
108	1394.27
108	1484.8
109	429.891
109	462.329
109	490.735
109	588.735
109	620.11
109	779.329
109	1311.11
109	1319.48
109	1567.73
109	1586.61
109	1599.33
109	1609.02
109	1620.27
119	520.297
119	531.547
119	588.89
119	622.984
119	1761.45
119	1772.83
119	1855.42
119	1876.36
119	1884.86
124	1153.08
130	693.766
133	800.798
138	1281.73
138	1291.92
138	1299.52
138	1384.58
138	1418.45
138	1847.86
142	1054.05
142	1865.42
145	1594.42
148	1655.8
148	1690.73
148	1698.08
153	709.235
157	1079.58
157	1085.77
157	1099.86
157	1106.64
157	1441.86
157	1450.58
157	1471.2
157	1497.48
157	1540.73
157	1596.42
157	1674.98
157	1689.95
157	1775.61
157	1863.36
158	405.985
158	466.86
158	521.173
158	569.485
158	660.141
158	671.36
158	807.454
158	821.923
158	876.141
158	892.704
158	924.454
158	957.11
158	1073.95
158	1142.45
158	1157.3
158	1228.74
160	1099.7
160	1146.02
163	1288.55
163	1312.23
168	916.234
168	940.859
168	1308.02
169	1236.7
169	1263.89
169	1270.52
169	1282.67
169	1297.86
169	1326.05
169	1345.8
169	1354.7
169	1436.8
169	1517.39
169	1541.73
169	1552.73
169	1604.89
169	1634.8
176	1184.27
176	1200.02
177	754.203
177	766.422
177	1398.48
177	1423.95
177	1480.11
177	1496.61
177	1521.58
177	1534.77
177	1541.17
177	1572.05
177	1623.14
177	1636.89
177	1672.3
177	1689.92
177	1924.33
178	34.672
178	819.61
178	836.172
178	845.578
178	859.922
178	866.235
178	873.797
178	909.641
178	946.766
178	1019.58
178	1077.58
178	1149.55
178	1179.36
178	1567.23
185	905.641
185	953.86
186	103.922
186	326.423
186	396.016
187	1240.89
187	1250.83
187	1275.92
187	1294.52
187	1336.08
196	13.953
196	1191.23
196	1309.08
197	1142.39
197	1148.64
197	1165.39
197	1688.7
197	1703.52
197	1727.61
197	1734.67
197	1768.17
197	1780.2
197	1793.33
197	1834.11
200	61.2043
200	240.298
202	745.86
207	136.11
207	334.11
207	353.86
207	364.079
207	1631.05
207	1674.61
207	1689.98
207	1803.33
208	10.204
208	82.1415
208	102.516
208	729.829
208	743.891
208	796.641
208	864.047
208	1299.17
208	1417.83
208	1434.02
208	1516.64
208	1551.11
208	1598.52
208	1615.39
208	1625.39
208	1660.45
208	1706.45
208	1738.77
208	1764.39
208	1852.14
213	45.8285
213	89.9223
213	140.11
213	253.578
213	288.454
213	299.86
213	308.922
213	353.391
213	421.454
218	639.391
220	961.547
221	1675.76
221	1686.01
223	1075.73
223	1089.17
223	1126.73
223	1168.95
223	1178.42
225	1236.92
225	1242.98
225	1265.17
225	1302.48
225	1323.86
225	1332.7
227	1151.33
227	1159.89
231	1312.61
237	368.423
238	35.454
238	71.0477
238	1295.92
238	1455.7
238	1507.55
239	1796.95
241	1967.52
241	1994.45
242	1525.61
242	1553.23
242	1577.48
242	1603.42
242	1612.23
242	1678.39
250	631.485
252	95.0475
252	127.579
252	151.079
252	161.173
252	190.016
252	236.735
252	573.829
252	602.798
255	5.45375
255	83.1412
255	134.86
257	994.453
257	1468.3
257	1483.11
257	1496.42
257	1504.73
257	1549.92
258	1229.45
258	1321.73
258	1332.58
258	1368.92
258	1466.17
258	1474.39
258	1508.42
258	1530.3
258	1551.23
263	196.016
263	222.579
263	242.548
263	249.891
263	283.016
263	297.641
263	346.985
263	614.61
263	634.266
263	667.641
263	709.86
263	728.36
268	118.673
268	148.61
268	169.235
268	236.173
269	1071.14
269	1090.95
269	1108.83
269	1132.8
269	1139.58
269	1149.8
269	1182.58
269	1203.83
269	1251.64
269	1297.89
269	1321.05
269	1342.36
269	1378.2
269	1479.48
269	1524.67
269	1646.64
269	1670.08
269	1740.61
269	1940.14
269	1985.61
270	320.985
270	946.766
270	981.14
270	992.828
270	1238.42
270	1247.8
271	941.453
271	948.953
271	987.797
271	1000.2
271	1025.73
271	1038.23
271	1047.23
271	1078.14
271	1099.61
271	1220.45
271	1241.61
271	1251.2
271	1549.36
271	1581.27
271	1591.8
271	1603.39
271	1619.45
272	887.36
272	947.391
272	962.141
272	1008.92
272	1042.61
272	1054.8
272	1070.95
272	1078.92
272	1110.45
272	1127.45
272	1151.24
272	1184.86
272	1395.39
272	1445.08
272	1459.74
272	1513.89
272	1558.83
273	956.391
273	967.048
273	986.891
273	992.454
273	1015.83
273	1035.33
273	1043.95
273	1092.05
273	1116.83
273	1141.36
273	1151.86
273	1407.58
273	1447.23
273	1459.14
273	1518.27
273	1827.73
273	1894.89
274	938.797
274	1012.98
274	1020.39
274	1040.42
274	1057.7
274	1089.95
274	1158.17
274	1224.17
274	1248.27
274	1274.45
274	1292.48
274	1314.73
274	1327.02
274	1358.55
274	1380.83
274	1434.36
274	1451.05
274	1573.64
274	1676.58
274	1721.08
274	1761.64
274	1771.3
274	1878.61
274	1922.7
274	1972.89
275	950.328
275	1023.77
275	1050.58
275	1072.39
275	1083.11
275	1114.89
275	1477.83
276	951.859
276	968.734
276	975.734
276	1012.3
276	1024.27
276	1036.48
276	1043.36
276	1081.27
276	1371.3
276	1382.58
276	1395.58
276	1727.89
276	1760.42
276	1783.92
276	1794.02
276	1822.86
276	1869.58
277	979.047
277	991.078
277	1008.95
277	1038.58
277	1044.64
277	1067.36
277	1144.92
277	1447.33
277	1454.14
277	1944.08
277	1970.64
277	1990.61
277	1997.95
278	1122.58
278	1128.8
278	1156.45
278	1162.7
278	1176.64
278	1187.73
278	1198.8
278	1214.77
278	1230.23
278	1252.7
278	1285.42
278	1307.33
278	1353.33
278	1398.67
278	1410.48
285	37.7968
287	1874.86
288	310.735
288	359.391
288	373.141
288	443.86
288	730.141
288	744.61
288	762.298
288	773.079
288	832.641
288	859.516
288	1672.86
288	1684.05
288	1706.45
288	1714.17
288	1784.89
288	1795.67
288	1814.17
288	1870.14
288	1878.08
288	1989.86
296	1561.7
297	44.0478
297	60.1728
297	644.89
297	677.234
297	691.203
297	708.14
297	726.328
297	1410.11
297	1422.89
297	1433.7
297	1443.23
297	1477.17
297	1487.67
297	1496.45
297	1536.67
297	1571.48
297	1613.77
297	1672.67
297	1701.45
298	654.703
298	663.453
298	684.922
298	706.891
298	716.391
298	761.953
298	794.328
298	828.547
298	836.985
298	848.578
298	1029.64
298	1045.36
298	1053.02
298	1067.05
298	1078.3
298	1121.39
298	1130.23
298	1147.98
298	1186.83
298	1687.05
298	1702.3
298	1713.77
298	1725.67
298	1743.95
298	1788.83
298	1949.3
318	56.1418
318	77.0793
318	85.5793
318	1657.11
318	1677.55
318	1688.89
325	61.422
325	128.578
325	314.922
325	769.11
325	786.235
325	1254.39
325	1276.14
325	1311.8
325	1337.7
325	1349.8
325	1360.89
325	1403.92
325	1421.86
332	1682.3
336	660.547
338	1658.02
338	1667.98
338	1682.45
338	1710.45
338	1726.73
338	1737.3
338	1793.7
338	1809.83
347	1494.3
347	1561.05
347	1569.67
347	1615.95
347	1624.27
358	1379.73
368	1432.86
368	1439.7
368	1452.58
369	1445.27
372	26.3287
372	36.5787
373	403.173
374	479.922
374	1232.05
374	1255.36
383	923.14
386	1138.86
396	435.86
397	184.047
397	234.235
397	245.047
397	447.797
397	1189.73
397	1232.61
397	1276.7
397	1462.7
398	39.2347
404	13.4853
404	55.2353
404	79.0477
404	97.3915
404	105.922
404	115.203
405	39.985
405	51.1725
405	73.5787
405	81.2975
405	152.016
405	162.798
405	181.298
405	237.266
405	245.204
405	356.985
405	401.86
405	420.923
405	1216.98
405	1712.14
405	1880.83
406	681.829
406	690.266
406	718.86
406	736.173
406	744.516
406	813.048
406	845.173
406	1976.73
411	1966.64
411	1976.27
415	895.14
415	913.765
415	955.484
415	1173.17
415	1194.27
416	1036.8
416	1385.64
416	1397.83
416	1418.33
416	1431.89
416	1452.23
416	1461.7
416	1513.42
416	1565.33
416	1584.3
416	1617.48
416	1811.17
416	1906.14
416	1931.33
416	1992.58
426	1916.83
426	1967.01
426	1977.83
427	1258.83
427	1302.48
427	1310.52
427	1335.02
427	1351.11
427	1422.89
427	1465.67
428	1877.45
430	734.36
430	1233.02
432	1060.89
432	1079.52
432	1113.55
435	692.703
436	1334.64
436	1365.17
436	1371.11
436	1411.2
439	14.016
439	37.4535
439	107.985
439	307.516
439	352.985
439	497.641
439	528.485
439	541.141
439	569.422
446	1487.83
446	1514.05
446	1521.89
446	1615.64
447	181.578
447	348.922
447	362.172
447	381.984
447	408.015
447	423.203
447	443.453
447	479.359
447	556.484
447	582.797
447	600.609
447	618.422
447	1694.83
447	1772.08
447	1830.08
463	832.391
468	1597.58
475	75.5475
475	500.329
477	498.64
477	546.172
477	597.328
477	606.859
477	707.015
477	1141.95
477	1351.27
477	1378.14
477	1401.61
477	1433.42
477	1442.3
477	1503.64
477	1537.23
477	1611.42
477	1702.67
477	1726.36
477	1798.3
477	1818.67
487	7.11
487	39.4225
487	65.0475
487	152.798
487	360.204
487	396.204
487	1425.98
487	1432.36
487	1456.86
487	1480.27
487	1521.17
487	1604.98
487	1650.48
487	1670.64
493	817.766
493	850.204
494	1675.95
494	1693.3
495	11.9537
495	106.922
495	132.11
495	193.36
495	222.423
496	735.547
496	1077.11
496	1452.42
496	1459.58
496	1470.52
496	1488.98
496	1509.55
496	1525.2
496	1544.83
496	1690.92
496	1704.7
496	1726.42
496	1741.8

## Sheet: Spikes For c
Trial	SpikeTime
1	639.266
1	958.516
2	1665.55
3	947.766
4	1625.64
4	1798.83
4	1862.39
4	1864.83
5	1163.52
8	1213.33
13	1555.77
16	1386.14
17	605.422
19	1187.55
19	1969.8
21	943.453
22	821.86
22	1780.7
28	81.4848
32	1331.52
33	371.329
33	1669.02
33	1691.73
36	55.3285
43	46.3285
43	112.079
43	220.61
43	423.016
43	505.172
43	616.61
43	1838.55
43	1897.39
43	1981.98
48	686.141
48	1107.58
48	1134.77
48	1280.27
48	1378.77
48	1595.23
51	910.766
52	756.298
58	1847.45
59	1212.2
61	14.7035
61	1514.11
64	519.298
64	945.735
66	1111.98
68	1149.92
69	51.3285
69	71.4223
69	119.141
69	136.735
69	176.016
69	201.016
69	261.235
69	395.422
69	429.235
69	518.953
69	561.703
69	589.422
69	633.735
69	923.235
69	1753.05
72	1819.48
73	234.61
73	1219.27
73	1326.98
77	404.016
77	420.641
77	1394.11
86	1116.92
86	1141.48
86	1266.39
87	563.704
88	64.2037
90	863.954
91	774.798
91	801.329
91	826.735
91	831.673
91	849.735
91	870.454
91	1020.05
91	1056.99
91	1117.3
91	1128.11
91	1177.42
91	1278.7
91	1311.67
91	1411.02
91	1472.83
91	1554.67
91	1653.55
91	1672.67
91	1768.33
91	1819.67
91	1878.58
91	1942.33
94	801.702
94	841.765
95	738.047
95	796.172
95	901.235
95	1008.8
96	780.641
96	920.485
96	969.172
96	1097.52
96	1109.11
96	1128.02
96	1140.95
96	1158.3
96	1179.14
96	1245.02
96	1319.73
96	1372.42
96	1471.08
96	1526.8
96	1540.95
96	1609.7
96	1676.52
96	1765.86
97	912.203
97	993.328
97	1011.67
97	1025.05
97	1078.27
97	1548.23
99	778.329
99	805.766
99	964.735
99	991.391
99	1018.14
99	1051.92
99	1157.24
99	1263.39
99	1281.99
99	1332.52
99	1377.92
99	1414.83
99	1439.86
99	1454.55
99	1767.52
99	1787.61
99	1835.33
99	1852.92
99	1892.2
99	1917.2
99	1977.42
100	1762.86
101	1921.86
101	1943.39
104	522.548
106	1229.95
111	93.266
111	114.11
111	153.36
111	551.359
111	612.327
111	1168.23
112	782.453
112	1755.36
119	672.203
119	1046.17
125	1072.77
128	1504.2
129	0.454
129	84.6727
129	628.766
129	700.891
129	994.61
130	269.079
130	323.391
131	1194.67
132	122.766
132	144.297
136	1223.02
137	1005.92
137	1383.73
138	56.485
140	758.548
140	776.048
140	806.079
140	947.548
140	1063.14
140	1478.86
140	1924.27
140	1965.48
141	105.954
141	164.798
141	249.392
141	320.048
141	430.517
141	728.922
141	833.328
141	957.86
141	1029.27
141	1204.61
141	1365.8
142	147.859
142	725.859
142	759.328
142	788.547
142	963.578
142	994.672
142	1058.36
142	1143.36
142	1162.95
142	1234.61
142	1309.08
142	1344.36
142	1401.58
142	1465.92
142	1507.14
142	1534.2
142	1632.02
142	1664.05
142	1739.3
142	1786.52
142	1879.39
142	1945.14
144	492.454
144	794.453
144	804.11
144	828.891
144	926.36
144	977.953
144	1014.05
144	1041.55
144	1070.36
144	1101.27
144	1125.98
144	1186.2
144	1255.33
144	1278.77
144	1334.05
144	1383.08
144	1416.83
144	1480.86
144	1497.42
144	1573.7
144	1610.67
144	1637.39
144	1734.8
144	1864.89
147	403.453
147	420.61
147	485.516
147	785.578
147	817.235
147	948.078
147	1082.67
147	1092.39
147	1128.33
147	1189.8
148	741.765
148	775.64
148	783.453
148	803.234
148	824.359
148	945.359
148	1008.7
148	1028.95
148	1047.55
148	1077.52
148	1112.45
148	1146.17
148	1202.27
148	1236.67
148	1285.58
148	1364.58
148	1407.05
148	1431.08
148	1515.02
148	1545.45
148	1693.67
149	752.86
149	798.016
149	807.11
149	911.203
149	992.172
149	1064.08
149	1111.89
149	1297.3
149	1400.33
149	1436.48
149	1462.36
149	1505.36
149	1637.33
149	1701.86
153	852.173
154	1991.86
156	97.1725
156	839.923
159	623.734
159	1855.55
160	1846.64
160	1859.14
166	1654.86
167	27.5158
167	955.297
167	1006.86
167	1049.23
167	1284.14
167	1377.77
167	1414.83
167	1486.7
167	1606.17
167	1660.83
170	484.11
173	495.61
176	743.39
176	1600.7
177	120.985
179	1360.14
180	1675.48
180	1804.48
183	1467.2
185	408.891
185	435.391
185	458.923
190	1135.58
190	1783.86
196	1953.52
201	1725.89
201	1746.73
201	1785.98
202	586.672
202	641.859
202	746.547
203	274.672
203	312.547
203	576.735
203	621.766
203	957.141
206	1927.8
207	137.766
211	1974.36
212	427.048
214	622.548
214	650.611
218	82.2975
220	619.172
232	457.579
232	1772.33
234	327.017
235	669.203
235	719.985
238	1158.27
238	1548.3
239	990.766
243	227.078
252	1265.61
252	1269.23
253	790.641
257	813.11
258	485.453
260	412.329
263	13.0793
263	196.548
263	268.673
263	289.486
263	319.986
263	338.236
263	365.111
263	441.642
263	502.204
263	544.423
263	591.298
263	606.954
263	965.141
266	951.265
267	519.578
270	7.67225
270	163.828
277	357.985
277	872.235
277	938.203
277	952.328
277	1105.58
277	1212.02
277	1246.8
277	1278.86
277	1373.08
277	1392.8
277	1422.67
277	1517.7
277	1565.11
277	1612.7
277	1796.17
277	1868.3
277	1889.11
277	1919.61
277	1937.86
277	1964.73
283	417.736
284	209.079
288	286.267
288	395.954
288	444.079
288	689.017
291	960.703
292	1707.11
292	1863.27
293	56.2355
300	1843.14
303	1429.45
303	1747.7
306	1360.45
306	1379.08
307	1650.7
307	1679.17
309	24.9542
311	1497.11
314	476.329
314	532.454
321	20.141
325	737.797
326	204.672
329	552.36
335	292.297
335	322.922
335	348.047
347	695.672
349	9.39125
349	138.391
356	229.298
357	33.1418
358	1237.61
358	1635.23
360	423.265
361	1511.27
361	1572.58
361	1614.52
361	1663.23
362	13.0165
362	15.454
365	1730.23
368	1829.83
370	1863.89
375	1001.52
375	1013.48
375	1202.67
375	1270.3
377	1845.05
377	1859.02
377	1888.86
378	1509.83
379	258.204
379	299.423
379	668.61
379	712.298
379	1239.39
379	1437.48
379	1691.02
383	84.3905
387	301.391
387	319.735
387	425.485
390	349.079
397	1639.7
398	18.797
398	70.1407
398	129.047
398	192.797
398	329.578
398	426.391
398	1572.73
400	985.797
400	1031.02
400	1039.67
400	1062.73
401	911.516
401	928.391
401	966.86
401	992.828
401	1010.86
401	1032.14
402	889.953
402	900.453
402	1077.89
405	824.078
405	830.328
406	401.484
406	431.89
406	467.14
406	517.953
406	564.078
406	587.422
406	643.672
406	745.547
406	1024.02
406	1029.17
406	1343.8
407	89.5787
407	448.673
407	828.548
407	891.266
407	1627.48
407	1664.36
407	1816.61
407	1900.83
409	468.767
409	545.86
410	1250.7
418	230.329
418	242.829
419	622.579
422	1450.08
422	1478.61
425	1439.77
425	1965.64
425	1994.86
426	1477.05
432	470.36
432	835.922
435	229.078
438	840.36
439	447.172
446	1173.77
456	249.484
456	278.703
456	377.36
457	7.98525
459	413.516
462	429.86
462	485.766
462	553.047
462	1171.95
462	1570.33
462	1624.77
462	1661.67
463	399.11
472	445.017
473	203.484
473	260.922
476	823.515
476	839.797
479	1470.92
482	463.673
485	28.0472
485	396.016
485	495.454
485	605.985
485	904.172
485	917.86
485	1032.92
485	1063.45
485	1315.3
486	652.078
488	161.547
488	767.891
495	854.828

## Sheet: Spikes For d
Trial	SpikeTime
1	952.891
2	464.547
2	1450.48
2	1492.11
2	1522.83
3	780.828
3	894.547
3	942.172
3	1247.23
3	1360.45
3	1626.77
3	1824.58
4	653.766
4	724.547
4	1151.42
4	1588.95
4	1788.8
4	1910.33
5	593.765
5	684.484
5	746.953
5	1767.17
6	433.797
6	1197.77
6	1293.55
6	1435.95
6	1616.83
6	1708.52
7	920.798
7	1034.83
8	581.141
8	707.985
8	1892.48
11	201.234
11	1325.7
11	1604.2
11	1739.33
12	756.89
12	850.859
12	950.015
13	242.923
13	424.016
14	1066.08
15	67.797
15	99.1407
16	971.297
16	1044.08
17	683.579
17	713.079
19	323.766
21	583.265
21	771.547
21	1343.2
22	956.141
22	1643.05
23	868.36
23	1078.23
23	1629.64
23	1887.27
23	1998.27
24	733.11
24	793.172
24	1135.83
24	1646.89
24	1696.14
25	592.547
25	1327.08
25	1656.2
25	1871.92
27	6.76575
27	89.9532
27	287.797
27	293.641
28	723.579
28	1446.14
31	89.172
31	1141.45
31	1421.7
31	1611.51
31	1698.7
31	1932.33
31	1985.05
32	42.8605
32	58.9855
32	73.3293
32	92.2355
32	106.048
32	127.986
32	1329.42
32	1516.55
33	895.954
33	1467.05
34	94.2657
34	298.985
34	547.86
34	583.891
34	602.953
34	1605.33
35	1719.42
36	102.048
36	396.86
41	66.641
41	252.328
41	981.922
41	1128.02
41	1486.52
42	222.36
42	1688.98
43	167.172
43	465.047
43	605.578
43	1311.45
43	1958.7
44	684.861
44	1777.73
45	61.8287
45	1160.05
46	835.235
46	1014.8
46	1969.2
47	720.735
47	1029.64
47	1185.02
47	1269.89
51	897.61
51	1978.2
52	491.048
52	857.142
52	924.892
52	1331.11
52	1960.86
53	916.297
53	953.547
53	1402.67
54	693.891
54	748.172
54	813.766
54	1509.55
55	650.203
55	1757.89
56	262.36
56	820.391
56	1541.2
60	353.298
60	729.423
60	1421.64
60	1491.2
60	1671.14
60	1703.39
61	21.2965
61	190.703
61	1673.45
62	138.703
62	619.015
62	644.547
62	1977.95
63	134.453
63	614.203
63	1492.11
64	695.703
64	1340.77
64	1510.95
64	1536.55
66	986.266
67	1493.92
67	1765.48
68	238.391
68	452.36
68	802.735
68	1639.61
69	267.266
69	504.922
69	1031.2
69	1113.58
69	1920.98
70	2.95325
70	32.547
70	231.766
70	376.766
70	579.391
70	1080.77
70	1190.77
70	1396.45
70	1482.83
70	1571.2
70	1806.23
70	1925.33
71	586.985
71	773.423
71	912.735
71	1184.98
72	96.141
72	571.891
72	646.235
72	722.516
72	1739.23
72	1833.86
73	9.54775
73	124.266
74	48.0782
74	910.11
74	1457.05
74	1770.58
74	1912.48
75	346.454
75	679.672
75	1675.64
75	1946.8
76	281.329
76	1320.55
76	1335.67
76	1727.42
77	496.954
78	1769.05
80	31.9847
80	91.5473
80	260.047
80	472.672
80	1293.55
80	1635.48
80	1983.23
81	294.298
81	556.61
81	1644.61
82	62.079
82	286.798
82	621.609
83	161.359
83	1271.42
83	1321.3
84	161.922
84	1943.83
85	109.328
85	803.047
85	1154.92
85	1300.39
86	786.641
86	1548.7
87	87.5157
87	191.672
87	325.953
87	665.61
87	1550.58
87	1619.73
87	1889.83
88	40.7353
88	207.454
88	1113.8
88	1193.39
90	165.517
90	558.204
90	1404.89
90	1689.86
90	1787.11
90	1861.02
90	1909.86
91	42.8608
91	645.266
91	883.016
91	1483.95
91	1579.92
91	1773.67
93	388.048
93	637.985
93	925.36
94	770.735
94	870.391
94	1571.95
94	1765.14
94	1901.55
95	1827.55
100	23.9845
100	231.641
100	955.453
100	1419.73
101	136.985
101	247.641
101	344.579
101	525.298
101	903.36
101	1087.67
101	1234.67
102	1070.61
102	1585.61
102	1982.83
103	284.703
103	501.485
103	922.36
103	1492.08
103	1565.48
103	1943.39
104	31.2972
104	275.672
104	872.797
105	357.141
105	1557.39
106	144.298
106	209.423
106	1156.3
106	1362.05
110	101.079
110	410.891
110	485.704
110	548.641
110	651.079
110	1196.77
110	1290.42
110	1485.77
110	1688.2
111	780.672
111	884.297
111	972.14
111	1817.98
112	746.922
113	1358.3
113	1428.3
113	1721.48
114	479.079
115	309.047
115	1386.92
120	316.765
120	369.578
120	809.578
120	1675.67
120	1691.8
120	1706.14
120	1725.05
120	1738.86
120	1760.8
121	617.172
121	736.985
121	1892.58
122	48.3595
122	373.797
122	423.297
122	1321.61
124	3.5475
124	560.516
124	988.048
124	1988.83
126	527.486
126	1568.7
126	1692.92
127	126.829
127	1951.83
127	1994.83
128	887.329
128	1683.61
128	1798.2
130	194.047
130	637.297
130	696.859
130	1421.89
130	1593.42
131	643.361
131	867.891
131	916.203
131	1843.36
132	922.798
132	1101.33
132	1277.67
133	416.579
133	1240.11
134	110.36
134	777.922
134	1161.61
134	1701.77
134	1986.17
135	1771.86
136	77.3598
136	334.266
136	872.703
136	1071.05
136	1345.73
136	1861.23
137	859.703
137	868.547
137	988.172
137	1464.98
137	1897.83
139	548.047
140	338.421
140	544.859
140	673.015
140	1440.05
140	1679.27
140	1789.98
141	668.797
141	832.547
141	1083.05
141	1824.33
143	298.578
143	1621.36
143	1695.52
144	1943.52
145	136.328
145	877.765
150	565.485
150	1446.95
150	1528.73
150	1668.61
151	1923.61
152	911.765
152	1046.61
152	1942.39
153	1860.83
154	65.704
154	202.109
154	507.047
154	537.578
154	564.953
154	595.297
154	607.953
154	1806.42
155	767.766
160	116.422
160	183.516
160	283.985
160	834.672
160	1335.36
160	1424.48
160	1769.86
161	113.486
161	668.078
161	906.578
161	1672.7
162	308.423
162	382.236
162	805.703
162	1232.02
162	1618.58
162	1813.08
163	724.173
164	11.7665
164	565.891
164	625.048
164	1250.45
164	1852.33
164	1965.98
165	42.516
165	918.485
165	1571.98
166	350.015
166	405.328
166	902.359
170	1983.2
171	172.453
171	1622.39
171	1665.39
171	1721.58
172	385.079
172	1680.67
172	1925.05
173	982.453
174	5.61025
175	523.391
176	253.141
176	315.735
176	325.297
176	390.047
176	496.922
179	44.704
179	421.329
179	626.204
179	923.547
179	973.922
179	1449.33
179	1884.67
180	3.8915
180	36.1415
180	859.704
180	933.641
180	1048.61
180	1665.89
180	1982.77
181	235.892
181	674.641
181	1486.64
181	1628.36
181	1893.83
182	72.9843
182	194.516
182	1692.55
183	34.5785
183	211.828
183	314.235
183	1507.8
183	1755.39
184	598.828
184	673.391
184	814.328
184	1291.17
185	550.61
185	659.923
185	1422.58
185	1496.86
186	416.328
186	1979.42
189	26.9537
189	601.422
189	1020.2
189	1112.36
189	1337.7
189	1442.11
189	1561.33
189	1627.67
189	1844.11
190	1061.55
190	1210.55
190	1300.52
190	1739.33
190	1800.61
191	66.329
191	198.423
191	784.423
191	1022.58
191	1126.95
191	1694.36
191	1879.42
192	696.579
192	820.234
192	879.547
193	274.422
193	309.235
193	338.016
193	614.828
199	71.0162
199	144.923
199	193.766
199	445.391
199	1115.48
199	1729.11
199	1892.3
199	1976.14
200	318.923
200	1523.61
200	1665.64
200	1817.14
200	1921.77
201	230.141
201	362.797
201	425.828
201	521.891
202	1362.89
204	254.234
204	805.265
205	1322.05
206	602.329
209	232.922
209	285.641
209	392.954
209	1268.48
209	1623.2
209	1758.64
210	97.172
210	148.922
210	175.891
210	863.891
210	1761.45
211	359.015
211	411.234
211	1238.11
211	1403.02
211	1976.36
212	161.548
212	1245.55
212	1405.92
212	1933.23
213	1573.45
213	1842.73
214	569.11
215	1269.61
216	1212.33
216	1403.42
216	1649.67
219	8.54775
219	20.1103
219	743.266
219	1004.7
219	1442.36
220	99.985
220	548.828
220	586.453
220	664.734
220	739.672
220	762.703
220	861.109
220	1432.45
220	1610.36
221	149.767
221	336.986
221	591.392
221	647.703
221	1176.52
221	1320.61
222	141.484
222	540.016
222	711.047
222	812.985
222	1600.7
222	1638.3
223	142.423
223	873.579
223	1778.92
223	1899.73
224	262.266
224	284.829
224	1428.11
225	815.579
226	1045.33
226	1776.8
227	525.079
227	1442.17
227	1611.95
229	346.079
229	1625.67
229	1740.39
230	2.26625
230	368.829
230	1239.58
230	1976.36
231	374.11
232	234.109
232	845.61
232	1449.23
233	810.203
233	896.797
233	975.016
233	1023.77
234	527.048
234	652.079
234	821.641
235	532.766
235	634.953
235	1031.73
235	1584.67
235	1827.2
236	72.8912
236	114.485
236	750.609
236	1047.95
239	683.673
240	450.453
240	860.891
240	929.953
240	960.266
240	1801.7
241	321.578
241	411.547
241	1468.42
241	1615.8
242	520.923
242	683.173
242	1328.27
242	1471.83
243	1826.36
244	512.892
244	1231.8
246	1792.77
249	233.704
249	661.454
249	1053.39
249	1197.2
249	1452.08
249	1621.58
249	1780.05
250	791.673
250	871.984
250	1342.89
250	1774.33
250	1785.89
251	285.36
251	827.735
251	1931.11
252	916.797
252	1186.58
253	107.828
253	400.828
253	484.703
253	1574.7
254	937.079
254	1839.33
254	1922.52
255	1081.67
255	1516.11
255	1579.36
256	838.953
256	1196.48
256	1572.8
256	1826.45
256	1938.36
257	362.548
257	1406.58
259	122.391
259	412.672
259	681.735
259	1071.17
259	1269.14
259	1852.55
259	1882.14
260	1399.55
260	1480.52
261	876.828
261	1486.27
261	1644.7
262	319.079
262	999.891
262	1912.98
262	1964.73
262	1991.7
264	957.391
265	821.047
266	103.923
266	711.485
266	1685.33
267	349.265
267	886.953
267	1009.17
269	351.985
269	426.766
269	491.641
269	609.298
269	1777.58
270	331.016
270	801.079
270	930.516
270	1575.05
270	1684.3
271	578.609
271	1808.17
272	115.079
272	773.234
272	1785.23
273	289.172
273	312.579
273	568.641
273	1399.23
273	1855.95
273	1960.64
274	127.235
274	1607.14
275	448.079
275	1406.83
276	375.016
276	813.953
276	919.297
276	1618.33
277	43.422
277	496.297
279	583.359
279	970.672
279	1617.05
280	419.079
280	533.891
280	1103.58
280	1331.08
280	1489.23
280	1566.23
280	1596.36
280	1726.36
281	1780.86
282	924.672
283	55.8912
283	484.579
283	1665.55
284	420.329
284	1674.98
285	131.704
285	185.829
285	977.203
285	1040.98
285	1154.73
285	1831.95
285	1981.52
286	490.36
286	692.766
286	760.454
286	1005.58
286	1702.2
286	1892.7
287	724.766
287	812.578
287	1428.17
287	1888.83
287	1930.42
288	585.328
288	836.391
290	260.766
290	1238.48
290	1296.83
291	150.235
291	1688.2
292	5.579
292	1711.55
292	1890.05
293	671.861
293	1474.64
294	687.86
294	918.485
294	1982.8
295	210.953
295	811.297
296	1405.92
299	130.172
299	846.64
299	888.672
299	1047.11
300	130.361
300	240.298
300	544.142
300	703.641
301	104.422
301	168.766
301	1172.61
301	1821.83
302	73.048
302	1254.7
302	1900.58
304	1029.89
305	508.454
305	662.203
305	1164.58
305	1204.42
305	1261.39
306	368.079
309	556.235
309	1504.39
309	1712.14
310	266.297
310	473.359
310	1224.3
310	1259.92
310	1285.27
310	1339.89
310	1442.33
310	1962.89
311	879.984
311	958.765
311	1656.86
311	1823.58
313	730.86
314	1299.36
315	7.20375
315	733.985
315	1652.95
317	912.515
317	1950.14
319	35.1407
319	632.86
319	735.766
319	839.953
319	977.391
319	1501.14
319	1596.39
319	1671.73
320	296.328
320	471.609
320	536.953
320	974.015
320	1372.3
320	1398.73
321	141.267
321	596.484
321	687.859
321	1395.55
321	1439.05
321	1740.02
321	1947.67
322	151.954
322	624.204
322	1145.23
322	1869.8
322	1980.45
324	127.579
324	198.328
324	383.266
324	1355.52
324	1733.39
325	53.4537
325	126.297
325	157.141
325	173.704
325	209.86
325	1473.2
325	1597.2
326	854.298
329	94.6098
329	387.704
329	452.704
329	1237.58
329	1295.02
329	1380.77
329	1578.2
329	1716.98
330	55.4537
330	1399.08
331	1106.36
331	1853.39
331	1957.55
333	1211.42
339	1059.89
339	1327.77
339	1816.95
339	1886.92
339	1947.55
340	76.6725
340	664.422
340	743.328
340	965.203
341	176.641
341	567.453
341	617.141
342	244.704
342	1508.8
344	89.4535
344	521.078
344	953.952
344	1548.11
345	548.548
345	1380.11
345	1419.86
345	1441.55
345	1463.77
345	1482.77
346	432.204
346	828.797
346	1787.98
349	712.235
349	850.766
349	1466.61
349	1623.89
350	690.078
350	1411.05
351	645.485
351	970.298
352	1415.64
352	1524.33
353	316.892
353	373.829
353	685.047
353	1869.86
353	1942.7
353	1973.55
353	1990.11
354	1166.98
355	194.517
356	729.954
357	1814.55
359	260.172
359	281.86
359	311.86
359	777.016
359	1761.27
359	1985.98
360	785.86
360	999.86
360	1442.23
360	1730.39
361	801.39
361	1165.7
361	1562.98
362	766.235
362	831.047
362	928.547
362	1052.83
362	1516.42
363	753.016
363	942.485
364	22.2347
364	709.235
364	864.61
364	894.11
364	955.891
364	1038.95
365	138.454
365	490.423
366	1770.77
367	297.86
367	450.485
369	7.579
369	452.454
369	836.61
369	1951.39
370	51.923
370	257.986
370	703.548
370	921.048
370	1076.52
370	1849.64
371	573.109
371	636.953
371	822.547
371	1749.33
371	1881.42
372	606.173
372	671.486
372	698.767
372	738.579
372	1166.42
372	1543.11
373	1734.55
374	347.923
374	1715.3
375	100.423
375	1305.73
375	1345.52
375	1363.86
375	1382.98
375	1394.45
376	15.485
376	972.016
376	1194.33
376	1328.05
376	1793.95
377	6.7035
377	723.327
377	1097.64
379	437.391
379	813.985
379	1814.23
379	1915.86
380	629.516
380	1372.17
380	1554.45
381	68.8598
381	533.672
381	927.297
381	1004.92
381	1879.48
382	49.0787
382	100.172
382	725.766
382	913.36
382	1017.05
382	1235.2
382	1568.33
382	1700.61
382	1731.95
383	1604.86
385	565.578
385	598.015
385	635.703
385	980.265
385	1391.05
385	1584.05
385	1692.98
386	594.078
386	1279.27
386	1343.98
386	1792.39
389	7.079
389	95.7977
389	667.61
389	790.548
389	981.36
389	1121.61
389	1199.27
389	1235.2
389	1533.73
390	130.078
390	859.86
390	1038.27
390	1679.14
390	1942.55
391	751.829
391	886.673
391	1562.52
391	1717.8
391	1895.05
391	1997.45
392	374.86
392	445.391
392	906.516
392	1095.67
392	1518.67
393	26.0783
393	963.078
393	1111.55
393	1924.05
395	725.422
395	795.61
395	1027.23
395	1241.64
395	1317.14
398	1.7035
398	989.546
398	1657.3
399	841.735
399	1625.64
400	451.391
400	580.891
400	1389.89
400	1465.55
401	89.8285
401	184.985
401	1339.42
402	8.8285
402	972.734
402	1241.3
402	1705.83
402	1800.98
403	995.235
403	1623.95
404	299.954
404	1275.89
406	161.422
406	1981.98
408	29.704
408	192.892
408	276.734
408	379.422
408	484.953
408	794.922
408	1076.11
408	1239.7
408	1413.33
408	1493.77
409	303.234
409	1029.92
409	1680.42
409	1828.61
410	264.609
410	1799.89
410	1890.48
410	1953.36
411	14.2035
411	559.391
411	629.703
412	786.641
412	1718.39
412	1924.45
413	217.109
413	297.609
413	436.921
413	1298.11
413	1613.2
414	26.328
415	176.423
415	1629.92
416	213.391
416	339.672
417	675.548
418	1102.05
418	1116.24
418	1245.49
418	1520.77
418	1849.45
419	106.423
419	201.048
419	382.017
419	1249.92
419	1355.05
419	1747.92
419	1807.48
419	1975.98
420	1071.58
420	1245.02
420	1324.98
420	1722.17
421	737.078
421	1586.05
428	977.828
428	1220.05
428	1907.48
429	398.328
429	511.39
429	700.89
429	1324.45
429	1545.55
429	1622.8
429	1803.2
429	1821.86
430	74.8607
430	634.922
430	1038.98
430	1250.05
434	36.4537
434	1000.64
434	1394.08
434	1513.7
438	1356.11
438	1533.05
438	1662.98
438	1773.86
438	1964.92
439	596.766
439	646.266
439	858.703
439	948.766
439	1028.11
439	1150.7
439	1187.27
439	1221.23
439	1259.7
440	390.578
440	1437.51
440	1988.05
441	46.454
441	167.267
441	464.142
441	1698.42
442	255.953
442	537.078
442	699.328
442	811.64
442	1317.14
442	1432.61
442	1629.39
443	790.423
443	1173.27
443	1901.39
448	148.017
448	493.36
448	693.923
448	1273.52
448	1469.39
448	1606.39
448	1648.64
448	1706.36
449	302.015
449	377.984
449	418.859
449	503.859
449	578.797
450	1810.67
450	1930.05
451	1135.42
451	1140.73
452	348.736
452	389.298
452	1475.3
453	386.578
453	475.672
453	1635.64
453	1787.17
454	401.234
454	1127.64
454	1202.48
454	1490.48
458	383.204
458	450.673
458	511.891
458	1528.42
459	1241.55
459	1861.05
460	295.266
460	397.453
460	1229.36
460	1543.73
461	325.704
461	341.86
461	695.953
461	1065.05
461	1529.7
462	483.548
462	575.235
462	1426.8
462	1715.42
463	10.4537
463	122.36
463	1684.86
464	1507.67
464	1526.55
465	1021.67
465	1077.86
465	1480.11
465	1783.23
466	1042.23
469	368.204
469	424.048
469	683.079
469	1417.58
470	14.11
470	383.11
470	760.235
471	747.578
471	831.859
471	1708.36
471	1885.08
472	403.266
472	1403.02
473	699.828
473	1504.3
474	1167.11
474	1370.48
478	647.891
478	740.453
478	1037.7
478	1776.42
478	1921.89
479	83.8295
479	174.423
479	237.298
479	684.828
479	1011.89
479	1138.73
479	1415.86
479	1656.45
479	1793.11
480	692.11
480	877.078
480	1789.7
481	145.078
481	198.609
481	477.078
481	584.047
481	1430.58
481	1464.73
481	1595.17
482	876.672
482	1109.36
482	1165.11
483	41.7043
483	1625.45
488	5.6725
488	363.985
488	419.329
488	912.266
488	1002.52
488	1763.86
489	106.235
489	167.516
489	607.141
489	911.172
489	1188.08
489	1258.05
489	1324.89
489	1689.39
490	173.298
490	277.985
490	1006.8
490	1401.73
491	36.9228
491	127.61
491	193.767
491	1777.14
491	1847.89
492	354.141
492	442.61
492	482.172
492	550.671
492	1658.17
493	684.641
493	1802.95
494	52.547
494	166.203
494	1359.17
494	1911.3
495	84.4543
495	1363.36
495	1546.95
496	60.0787
496	295.485
496	673.298
496	1738.92
497	1137.77

## Sheet: Mean Firing Rate for bcd
Face Index	Cell 14	Cell 197	Cell 78	Identity Label
1	0	0	0	40
2	0	1	1	7
3	0	1	3	12
4	18	0	3	28
5	0	0	3	29
6	2	0	0	20
7	0	0	0	36
8	0	0	1	27
9	0	0	1	5
10	0	0	0	34
11	3	0	0	2
12	0	1	2	6
13	0	1	0	10
14	0	0	0	19
15	0	0	2	36
16	1	0	2	39
17	0	0	0	37
18	0	0	4	45
19	0	0	2	38
20	0	0	1	49
21	0	0	1	21
22	0	0	2	50
23	0	0	0	44
24	0	0	0	42
25	0	0	3	49
26	0	0	1	16
27	0	0	4	49
28	0	1	6	13
29	1	0	1	34
30	4	0	2	4
31	0	0	0	8
32	0	0	3	14
33	0	0	0	21
34	0	14	0	15
35	1	0	0	45
36	0	0	0	11
37	0	0	1	48
38	0	0	1	38
39	0	0	0	18
40	0	0	0	1
41	0	0	0	2
42	2	0	0	50
43	0	0	0	18
44	0	0	1	3
45	0	0	0	8
46	0	0	2	17
47	0	0	1	32
48	0	4	4	37
49	0	0	0	34
50	0	1	2	42
51	0	0	6	29
52	0	0	0	19
53	5	0	0	28
54	2	1	0	18
55	2	2	2	41
56	1	0	2	1
57	0	0	4	37
58	0	0	2	41
59	1	0	4	39
60	0	1	0	27
61	0	0	1	27
62	0	0	4	40
63	0	0	2	40
64	1	0	0	44
65	0	18	1	10
66	0	0	3	14
67	0	0	1	5
68	0	0	4	19
69	2	0	1	19
70	3	20	0	15
71	0	0	3	6
72	0	0	3	40
73	0	0	0	17
74	0	0	1	45
75	0	0	2	37
76	0	0	3	49
77	0	0	0	12
78	0	1	5	1
79	0	0	0	34
80	0	0	1	13
81	0	0	0	3
82	0	1	0	20
83	0	0	0	42
84	0	0	0	21
85	0	0	2	13
86	0	0	1	7
87	0	0	0	39
88	0	1	3	7
89	0	0	1	32
90	7	0	4	20
91	0	4	3	41
92	0	0	0	13
93	0	0	0	7
94	0	0	2	9
95	4	1	0	45
96	0	0	0	11
97	0	0	0	20
98	2	0	1	50
99	0	0	1	47
100	0	0	2	15
101	12	0	1	28
102	0	0	4	12
103	0	0	1	49
104	0	0	2	6
105	0	0	1	42
106	0	6	0	41
107	0	0	0	44
108	0	1	0	49
109	0	0	0	34
110	13	0	2	21
111	0	0	2	27
112	0	0	1	47
113	3	0	3	17
114	0	0	0	18
115	0	1	0	12
116	0	0	3	8
117	12	0	2	50
118	0	0	4	20
119	11	0	5	42
120	0	0	2	9
121	0	0.333333	1.22222	6
122	0	0	1	8
123	0	0	2	10
124	0	0	0	47
125	8	0	0	49
126	0	1	3	37
127	0	5	1	49
128	0	1	3	1
129	0	0	1	37
130	0	0	0	42
131	3	0	0	37
132	0	0	2	48
133	1	1	2	8
134	6	1	0	2
135	0	0	2	29
136	0	0	0	20
137	0	0	3	29
138	5	1	1	7
139	0	0	0	21
140	17	0	1	28
141	7	0	4	28
142	0	0	1	32
143	0	0	0	9
144	13	0	0	18
145	0	0	1	4
146	5	0	2	42
147	0	0	3	18
148	0	0	0	12
149	0	0	0	12
150	0	0	6	39
151	1	17	0	15
152	2	0	0	17
153	0	0	0	3
154	0	0	3	11
155	0	0	3	44
156	0	0	2	38
157	0	0	1	36
158	2	3	2	41
159	0	0	1	18
160	0	0	0	37
161	0	0	2	4
162	0	0	2	9
163	4	1	0	40
164	0	0	0	5
165	0	1	3	45
166	0	0	3	36
167	0	0	0	4
168	15	0	1	28
169	0	1	0	6
170	0	0	2	7
171	0	0	0	44
172	0	0	1	8
173	0	0	5	8
174	0	1	1	38
175	0	0	0	6
176	0	0	0	9
177	0	0	0	49
178	0	0	1	50
179	1	0	1	47
180	0	0	2	44
181	0	0	4	40
182	0	0	0	20
183	2	0	2	2
184	0	0	0	37
185	0	0	1	34
186	0	0	5	37
187	0	0	2	50
188	10	0	0	16
189	0	0	3	12
190	0	0	3	40
191	17	0	0	28
192	0	1	3	11
193	0	0	0	8
194	0	0	0	12
195	0	0	2	47
196	0	2	3	8
197	0	0	1	29
198	0	0	1	17
199	0	1	1	1
200	0	0	0	48
201	0	0	1	34
202	0	0	0	45
203	0	0	0	8
204	0	1	2	3
205	0	0	0	45
206	0	0	2	20
207	0	0	0	49
208	0	0	0	2
209	0	0	0	36
210	9	13	1	28
211	15	0	0	28
212	0	0	1	27
213	0	0	1	50
214	0	0	3	27
215	0	0	0	29
216	0	5	0	5
217	0	0	5	34
218	0	0	0	4
219	0	3	0	10
220	0	0	1	9
221	0	0	0	20
222	0	0	0	7
223	0	1	0	3
224	0	0	1	29
225	0	0	1	41
226	9	1	1	7
227	0	9	1	17
228	0	3	2	9
229	0	0	6	20
230	0	0	0	34
231	0	1	1	21
232	0	0	0	16
233	0	2	1	48
234	8	0	1	29
235	0	7	2	15
236	0	0	1	45
237	20	0	0	28
238	1	0	2	15
239	0	0	1	12
240	2	0	0	17
241	0	0	2	42
242	0	1	0	6
243	0	0	2	47
244	0	0	0	4
245	1	0	2	14
246	0	0	0	42
247	0	1	3	2
248	0	0	1	11
249	2	0	1	38
250	0	0	0	16
251	0	0	2	45
252	0	0	0	1
253	0	1	0	1
254	0	0	1	29
255	0	0	3	6
256	0	0	0	18
257	0	0	3	32
258	0	0	2	44
259	0	0	0	36
260	0	1	0	50
261	0	0	5	50
262	14	0	1	18
263	0	1	4	7
264	0	0	7	45
265	0	0	2	47
266	3	0	2	21
267	0	0	0	13
268	0	1	1	50
269	0	0	2	29
270	0	0	3	3
271	0	0	0	41
272	0	0	0	2
273	0	0	3	5
274	0	1	2	41
275	0	0	2	11
276	0	1	0	12
277	0	1	6	1
278	0	0	0	9
279	0	0	0	40
280	0	0	2	39
281	0	0	0	42
282	0	5	0	15
283	0	0	0	48
284	0	1	3	2
285	0	0	0	17
286	0	0	1	5
287	0	0	1	6
288	0	1	0	16
289	0	0	0	39
290	0	0	0	4
291	0	0	0	2
292	0	0	6	40
293	2	0	2	5
294	1	0	1	48
295	0	0	2	38
296	0	0	2	3
297	4	0	1	2
298	0	1	0	13
299	0	0	1	39
300	0	0	1	39
301	14	0	2	17
302	0	1	2	19
303	5	0	2	14
304	0	0	1	19
305	0	0	3	9
306	0	0	1	11
307	8	0	2	11
308	0	4	2	47
309	0	2	3	10
310	0	0	2	7
311	0	1	3	16
312	0	0	1	36
313	0	0	0	6
314	0	1	3	17
315	0	0	2	9
316	11	0	2	48
317	0	0	2	27
318	4	0	0	11
319	3	1	0	44
320	0	0	0	38
321	0	0	2	16
322	5	0	3	19
323	1	0	4	3
324	0	0	0	14
325	0	0	2	32
326	0	22	0	15
327	0	0	0	16
328	0	0	3	38
329	0	0	0	36
330	0	0	3	47
331	0	3	0	39
332	0	6	0	10
333	12	0	0	16
334	0	4	1	38
335	0	17	0	10
336	1	0	0	13
337	0	0	2	3
338	0	1	2	19
339	0	0	2	39
340	0	0	0	16
341	0	0	0	13
342	0	0	0	3
343	0	0	1	36
344	0	3	1	41
345	1	0	5	38
346	0	0	0	32
347	0	6	1	15
348	0	1	1	27
349	0	4	0	41
350	0	2	1	4
351	0	0	2	11
352	0	2	0	21
353	0	1	4	4
354	0	1	1	13
355	3	0	0	32
356	0	1	0	19
357	1	2	0	36
358	0	0	2	19
359	0	0	2	27
360	0	0	0	32
361	0	1	0	1
362	4	0	3	44
363	0	0	1	47
364	0	0	1	48
365	0	0	2	13
366	0	0	0	10
367	0	1	0	14
368	0	0	0	27
369	0	0	0	48
370	0	0	2	1
371	0	1	4	14
372	0	0	1	14
373	8	0	0	4
374	0	0	0	21
375	0	0	0	48
376	0	0	1	21
377	0	0	5	32
378	0	0	3	5
379	0	0	0	44
380	0	0	0	10
381	0	2	0	14
382	0	0	3	14
383	0	0	0	5
384	0	0	0	5
385	0	0	0	15
386	0	1	0	32
387	2	14	3	10
388	3.22222	0.111111	0.555556	18
389	0.444444	0.111111	2.44444	40
390	6	0	0	34
391	0	0	1	31
392	0	0	1	35
393	0	0	4	24
394	0	0	0	33
395	0	0	3	46
396	0	0	0	46
397	0	0	1	46
398	0	2	1	26
399	1	0	0	30
400	5	0	0	35
401	0	0	2	22
402	0	1	0	43
403	0	0	0	46
404	10	0	2	33
405	0	0	1	30
406	0	0	0	22
407	0	0	0	43
408	0	0	1	22
409	7	0	3	43
410	0	1	0	43
411	0	0	2	24
412	0	1	0	30
413	0	0	2	23
414	6	0	1	25
415	0	0	2	23
416	0	0	0	23
417	0	0	1	35
418	0	0	1	33
419	6	1	1	26
420	0	0	1	23
421	0	0	0	46
422	0	0	0	35
423	12	0	1	30
424	0	0	1	30
425	0	0	2	24
426	0	1	3	26
427	0	0	2	35
428	0	0	1	22
429	0	0	1	35
430	0	1	0	25
431	0	0	0	33
432	0	0	0	35
433	0	0	2	30
434	0	0	3	33
435	0	0	5	33
436	0	0	2	33
437	0	2	0	31
438	5	0	2	23
439	0	0	1	30
440	19	0	1	30
441	0	0	0	24
442	0	0	3	26
443	0	1	1	30
444	0	0	2	24
445	0	0	0	46
446	1	0	0	24
447	0	0	0	43
448	0	0	1	22
449	0	0	3	22
450	0	0	2	35
451	0	0	0	22
452	0	0	5	35
453	0	0	2	26
454	0	0	2	22
455	0	0	1	26
456	0	0	0	31
457	0	0	2	46
458	2	0	1	23
459	0	0	3	33
460	0	0	1	31
461	0	0	0	22
462	0	0	0	35
463	0	0	1	46
464	0	0	1	26
465	0	0	0	46
466	0	0	1	43
467	0	2	0	31
468	0	0	0	31
469	0	0	2	22
470	1	0	1	23
471	0	0	3	26
472	0	0	1	33
473	0	0	0	30
474	0	0	0	31
475	9	0	0	26
476	0	0	1	24
477	0	0	0	25
478	0	0	0	43
479	0	0	4	43
480	0	0	5	46
481	6	0	4	23
482	0	0	4	26
483	0	0	1	24
484	0	0	4	43
485	0	2	3	31
486	0	0	0	33
487	0	0	3	31
488	3	2	0	24
489	0	2	0	43
490	0	0	1	31
491	2	0	1	23
492	0	0	3	23
493	0	0	0	25
494	0	0	2	25
495	0	0	0	25
496	0	0	2	24
497	0	0	0	25
498	0	0	3	25
499	0	0	2	25
500	0	0	0	25

## Sheet: Data for e
Layer	Observed r	Permuted r (Mean)	Permuted r (SD)
Conv1_1	0.204216	-0.00838195	0.194239
Conv1_2	0.197628	-0.00854769	0.195027
Pool1	0.191041	-0.00886482	0.195635
Conv2_1	0.210408	-0.00812266	0.193916
Conv2_2	0.232411	-0.00704084	0.1975
Pool2	0.210408	-0.00700395	0.196479
Conv3_1	0.243742	-0.004483	0.192589
Conv3_2	0.270092	-0.00227642	0.188418
Conv3_3	0.283399	-0.000591831	0.183882
Pool3	0.291041	-0.000546509	0.174535
Conv4_1	0.281555	-0.00154071	0.184094
Conv4_2	0.308959	-0.00206271	0.185605
Conv4_3	0.329644	-0.00269038	0.182329
Pool4	0.316337	-0.00307299	0.17438
Conv5_1	0.322266	-0.00545652	0.169859
Conv5_2	0.389592	-0.00784387	0.172743
Conv5_3	0.391436	-0.00671647	0.163696
Pool5	0.392754	-0.00672675	0.165518
FC6	0.393149	-0.00536825	0.17608
FC7	0.379183	-0.00305507	0.180054
FC8	0.416206	-0.011669	0.16466

## Sheet: Data for g-h
Layer	SI_percentage	MI_percentage
Conv1_1	2.07572	0.00896843
Conv1_2	1.93899	0.0203347
Pool1	0.992008	0.0208018
Conv2_1	1.28491	0.0355623
Conv2_2	3.15957	0.109303
Pool2	1.60996	0.0901826
Conv3_1	3.47066	0.251365
Conv3_2	3.95371	0.280637
Conv3_3	5.69595	0.292969
Pool3	2.41002	0.138762
Conv4_1	5.76222	0.296207
Conv4_2	6.72358	0.292969
Conv4_3	7.37977	0.296207
Pool4	7.9251	0.391621
Conv5_1	8.30776	0.503229
Conv5_2	10.3775	1.07721
Conv5_3	10.9186	2.31784
Pool5	14.2658	3.45584
FC6	32.8369	21.1182
FC7	50.8545	33.1055
FC8	39.8169	36.804
Human	4.048	7.346
