# Supplementary material for: Face identity coding in the deep neural network and primate brain
Source: Commun Biol. 2022 Jun 20;5:611. doi: 10.1038/s42003-022-03557-9 (PMC9209415; doi:10.1038/s42003-022-03557-9)
Supplement: Supplementary file 8 — Supplementary Data 6 [file 42003_2022_3557_MOESM8_ESM.xlsx]

## Sheet: Data for b-e (barPlots)
FaceIndex	Unit 3665	Unit 3868	Unit 144	Unit 928
1	0	0	0.0270502	0
2	0	0.0946863	0	0
3	0	0.0277944	0.0515911	0.0378801
4	0	0.11806	0	0
5	0	0.0851905	0	0.00881721
6	0	0.0508089	0	0
7	0	0.126588	0	0.0371715
8	0	0.166217	0	0.0072404
9	0	0.0100758	0	0
10	0	0.0319095	0	0
11	0	0	0.119631	0
12	0	0	0	0.101253
13	0.134226	0	0.000395811	0
14	0.0458247	0	0.0781888	0
15	0	0	0.0261907	0
16	0.0431985	0	0	0.0168161
17	0.0371296	0	0.0433856	0.0188741
18	0.0198238	0	0.0602531	0.0120648
19	0	0	0.0327437	0.0334478
20	0	0	0	0.0793781
21	0	0	0.0959765	0
22	0	0	0.117516	0
23	0	0	0.051002	0
24	0	0	0.202445	0
25	0	0	0	0
26	0	0	0.118741	0
27	0	0	0.0129133	0
28	0	0	0.108207	0
29	0.0148245	0	0	0
30	0	0	0.108182	0
31	0	0	0	0.162207
32	0	0	0	0.143732
33	0	0	0	0.114408
34	0	0	0	0.0904638
35	0	0	0.105489	0
36	0	0	0.0463065	0.0914295
37	0	0	0	0.0864205
38	0	0	0.0268846	0.0432922
39	0	0	0	0.231657
40	0	0	0.0441066	0.0604762
41	0.164028	0	0	0.135908
42	0.0764087	0	0.0940553	0.0477695
43	0.108212	0	0.00270168	0.245505
44	0.0926561	0.0145293	0.00441359	0.00175566
45	0.11163	0	0	0.106858
46	0.119011	0	0	0.0878284
47	0.0956472	0	0.0165369	0.127445
48	0.128974	0	0.0520811	0.0842347
49	0.0592556	0	0	0.0798024
50	0.132601	0	0	0.099561
51	0	0.189723	0	0.00070577
52	0	0.152278	0	0.00633949
53	0	0.169935	0	0
54	0	0.113384	0	0
55	0	0.147145	0	0
56	0	0.146114	0	0
57	0	0.203738	0	0
58	0	0.213851	0	0
59	0	0.182961	0	0.0308546
60	0	0.125803	0.0285522	0.0382824
61	0	0	0	0
62	0	0	0.0329297	0
63	0	0	0	0
64	0	0	0	0.0712969
65	0	0	0	0
66	0	0	0	0
67	0	0	0	0
68	0	0	0	0
69	0	0	0	0.0787098
70	0	0	0	0.0660357
71	0	0	0	0
72	0	0	0	0
73	0	0	0.0058419	0
74	0	0	0	0
75	0	0	0	0.0140332
76	0	0	0	0
77	0	0	0	0
78	0	0	0.0488371	0
79	0	0	0	0
80	0	0	0.0150864	0.0037192
81	0.0332674	0	0	0.0704492
82	0.0297061	0	0	0.160486
83	0.059391	0	0	0.131691
84	0	0	0	0.074023
85	0.0264756	0	0	0.14548
86	0	0	0	0.0462117
87	0	0	0	0.155819
88	0	0	0.025531	0
89	0	0	0	0
90	0	0	0	0.253102
91	0	0.174735	0	0
92	0	0.134149	0	0
93	0	0.199403	0	0
94	0	0.186404	0	0
95	0.079096	0.0224293	0.0342689	0
96	0	0.139704	0	0
97	0	0.128765	0	0.0543098
98	0	0.0927552	0	0.014491
99	0	0.23863	0	0
100	0	0.237644	0	0
101	0	0	0.0458323	0
102	0	0	0	0
103	0.0381551	0	0	0.0318403
104	0	0	0	0
105	0	0	0.0121426	0
106	0	0	0	0
107	0	0	0.0761482	0
108	0	0	0	0
109	0	0	0.010503	0
110	0	0	0.0865794	0
111	0	0	0	0.0186448
112	0.00755283	0	0.0222927	0
113	0	0	0	0.0507466
114	0	0	0	0.0860986
115	0.0253808	0	0	0
116	0	0	0	0
117	0.0293837	0	0.0156135	0
118	0.0422504	0	0	0.0881411
119	0.061769	0	0	0
120	0	0	0	0.12866
121	0	0	0	0
122	0.0114237	0	0.0501887	0.0398475
123	0	0	0.065357	0
124	0.0580129	0	0.0511524	0.027954
125	0	0	0	0
126	0	0	0.0780891	0.041623
127	0	0	0.070325	0
128	0	0	0	0
129	0	0	0.129456	0
130	0	0	0.0229483	0
131	0	0	0.00759364	0
132	0	0	0.0797598	0
133	0.0403647	0	0.0973838	0
134	0	0	0	0
135	0	0	0.0391248	0
136	0	0	0.0242073	0
137	0	0	0	0
138	0	0	0.0668968	0
139	0	0	0.113225	0
140	0	0	0.090038	0.0439453
141	0	0.113967	0	0.00978285
142	0	0.0933193	0	0.0371418
143	0	0.147078	0	0
144	0.0116157	0.164644	0	0.0377629
145	0	0.0675277	0	0.000693899
146	0	0.0573134	0	0
147	0	0.134527	0	0.00245155
148	0	0.0684506	0	0
149	0	0.0952129	0	0
150	0	0.0551289	0	0
151	0	0	0	0.06841
152	0.0269897	0	0.0321049	0
153	0	0	0	0.0134749
154	0	0	0	0.0178997
155	0.00526152	0	0.0068975	0.0652452
156	0	0	0	0.0360804
157	0	0	0	0.0310198
158	0	0.0221525	0	0.113672
159	0.0207943	0	0.0260864	0
160	0	0	0.0296641	0.0733886
161	0	0	0	0
162	0.0137714	0	0.0503022	0.0144758
163	0.00760157	0	0.0466168	0
164	0.00407621	0	0.189175	0.0783634
165	0.03159	0	0.0975538	0.118283
166	0	0	0.104571	0
167	0	0	0.176163	0.0549699
168	0	0	0.0245793	0.0698746
169	0.0323117	0	0.189037	0.0729964
170	0	0	0.0680629	0.0939266
171	0	0	0.132807	0.237455
172	0	0	0.162419	0
173	0	0	0.10732	0.116477
174	0	0	0.117391	0.0267989
175	0	0	0.100366	0.0924889
176	0	0.00291085	0.174448	0.193946
177	0	0	0.262077	0.101524
178	0	0	0.160332	0.027957
179	0	0	0.137672	0.123026
180	0	0.00300643	0.0489397	0.130662
181	0	0	0	0.0339659
182	0	0	0	0
183	0	0	0	0
184	0	0	0	0.0709004
185	0	0	0	0.0964752
186	0	0	0	0
187	0	0	0	0
188	0	0	0	0.0173581
189	0	0	0.00168365	0
190	0	0	0	0
191	0	0	0	0.132351
192	0.0693905	0	0	0
193	0.0542698	0.0133153	0.0558635	0
194	0	0	0	0.04216
195	0.00783564	0	0	0.0933818
196	0	0	0	0.110575
197	0.0054651	0	0	0.0427781
198	0.0133162	0	0	0.0490226
199	0.0139067	0	0	0.047486
200	0	0	0	0.136942
201	0	0.00984838	0.0727583	0
202	0	0	0.0829916	0
203	0	0	0.0469927	0
204	0	0	0.106506	0
205	0.00345356	0	0.000596521	0
206	0	0	0.192775	0
207	0	0	0.0281837	0
208	0	0	0.0833407	0
209	0	0	0.0637128	0
210	0	0	0.0231134	0
211	0	0	0	0.0194327
212	0	0	0.0272022	0
213	0.0205605	0	0	0.00993986
214	0	0	0.0894989	0.180746
215	0	0	0	0
216	0	0	0.00271131	0.0203481
217	0	0	0	0.0168095
218	0	0	0	0.101202
219	0	0	0.0399761	0.0356514
220	0	0	0	0
221	0	0	0.0081161	0
222	0	0	0.0112613	0
223	0	0	0.0213989	0
224	0	0	0.108435	0
225	0	0	0.0602427	0
226	0.0167409	0	0.0503345	0
227	0	0	0.00842191	0
228	0	0	0.117648	0
229	0.0249354	0	0	0
230	0	0	0.0736879	0
231	0	0.151278	0	0
232	0	0.153115	0	0
233	0	0.133242	0	0
234	0	0.195628	0	0
235	0	0.0644408	0	0
236	0	0.19115	0	0
237	0	0.128699	0	0
238	0	0.0775777	0	0
239	0	0.11021	0	0
240	0	0.159931	0	0
241	0	0	0.0058229	0.0749493
242	0	0	0	0.0645732
243	0	0	0.0893585	0.112105
244	0	0	0	0.065805
245	0.0222917	0	0.0766885	0
246	0	0	0.0764969	0
247	0	0	0	0.0332294
248	0	0	0	0.0736635
249	0	0	0	0
250	0.0325	0	0.07341	0
251	0	0	0.0606222	0
252	0	0	0.0811473	0
253	0	0	0	0
254	0	0	0.256563	0
255	0	0	0	0
256	0.0685299	0	0.115057	0
257	0	0.026875	0.0474529	0
258	0	0	0.18443	0
259	0	0	0	0
260	0	0	0.00349755	0
261	0	0	0	0
262	0	0	0	0
263	0	0	0.079967	0
264	0	0	0.0296657	0.000999552
265	0	0	0.0758974	0
266	0	0	0.019633	0
267	0	0	0.183487	0
268	0	0	0.0365133	0
269	0	0	0	0
270	0	0	0.133229	0
271	0	0	0.105023	0
272	0	0	0.115742	0
273	0	0	0	0
274	0	0	0.0819927	0.0106973
275	0	0	0.0351288	0
276	0	0	0.072975	0
277	0	0	0.0728576	0
278	0	0	0.0368982	0
279	0	0	0	0
280	0.0676826	0	0.126756	0
281	0	0	0	0.017429
282	0	0	0	0.0106388
283	0	0	0	0
284	0	0	0	0
285	0	0	0	0.048927
286	0	0	0	0.130986
287	0	0	0	0
288	0	0	0	0.0195104
289	0	0	0	0
290	0	0	0	0
291	0	0.02511	0	0
292	0	0.139023	0.0212706	0
293	0	0.103005	0.0231672	0
294	0	0.0162902	0.0929291	0
295	0	0.000544245	0.0241843	0
296	0	0.111085	0	0
297	0	0.18367	0	0
298	0	0.0923998	0	0
299	0	0.121041	0	0
300	0	0.0585758	0.0165673	0
301	0	0	0.0711386	0
302	0	0	0.244539	0.101672
303	0	0	0.0691101	0.0353258
304	0	0	0.169131	0
305	0	0	0.257963	0
306	0	0	0.217741	0
307	0	0	0.289352	0
308	0	0	0.376517	0
309	0	0	0.150041	0
310	0	0	0.203756	0
311	0	0.128952	0.0808542	0
312	0	0.142365	0.00215593	0
313	0	0.0955387	0	0
314	0	0.125448	0	0
315	0	0.18986	0.0488353	0
316	0	0.0971756	0	0
317	0	0.123658	0.0135522	0
318	0	0.0950833	0	0
319	0	0.234035	0	0
320	0	0.106388	0	0
321	0	0	0.0507353	0
322	0	0	0	0
323	0	0	0	0
324	0	0	0	0
325	0.0370679	0	0.00556728	0
326	0	0	0.011828	0
327	0	0	0	0
328	0	0	0	0
329	0	0	0	0
330	0	0	0.117109	0
331	0.0851297	0	0.152307	0
332	0.0380215	0	0.140377	0
333	0	0.00325134	0.171818	0
334	0.0433037	0	0.0495768	0.0676882
335	0	0	0	0
336	0	0	0.0683817	0
337	0.0202648	0	0	0
338	0	0	0.00365971	0.0334255
339	0	0	0.0124219	0.126465
340	0.0449042	0	0	0.00534577
341	0.071678	0	0	0
342	0.0143909	0	0	0
343	0.129553	0	0	0
344	0	0	0.159659	0
345	0	0	0.0782992	0
346	0.082228	0	0.0999628	0
347	0.0886953	0	0	0
348	0.0944487	0	0	0
349	0.0400092	0	0.139574	0
350	0.0492935	0	0.0925886	0.0128997
351	0.0795769	0	0	0.0551074
352	0	0	0	0
353	0	0	0	0
354	0	0	0	0
355	0	0	0	0.0265092
356	0	0	0	0.0381069
357	0.0317222	0	0	0.0786914
358	0	0	0.0354549	0
359	0	0	0	0.0472897
360	0	0	0	0
361	0.0323471	0	0	0
362	0.0994811	0	0	0.113533
363	0.00444522	0	0.108616	0
364	0	0	0.060965	0
365	0.0113314	0	0	0
366	0.0538196	0	0.111897	0.0432974
367	0.0299141	0	0.0900258	0
368	0	0	0.119819	0
369	0	0	0.0108032	0.0408156
370	0	0	0	0.0190724
371	0.00795414	0	0.0250565	0
372	0.0432075	0	0.118624	0.0283432
373	0	0	0	0
374	0	0	0	0
375	0.050263	0	0.107324	0
376	0.0506303	0	0	0.0211632
377	0.00564733	0	0.0280759	0.0611418
378	0	0	0	0
379	0.0137347	0	0.149916	0
380	0.0598296	0	0.185155	0
381	0	0	0	0
382	0.0612519	0	0	0
383	0	0	0.000802839	0
384	0	0	0	0
385	0	0	0	0.0614091
386	0.0110251	0	0.0479187	0.0127409
387	0	0	0	0
388	0.0655692	0	0	0
389	0	0	0	0
390	0	0	0	0
391	0	0	0.0567184	0.033466
392	0.0241085	0	0	0.017042
393	0	0	0	0.154144
394	0	0	0.060036	0.124031
395	0	0	0	0.0361316
396	0	0	0	0.26761
397	0	0	0.0371597	0.180602
398	0	0	0	0.0736327
399	0.0180611	0	0.0372793	0
400	0	0	0.00458451	0
401	0	0	0	0.0138131
402	0	0	0.00466437	0.0306351
403	0	0	0.0567515	0
404	0.0563206	0	0	0.0318558
405	0	0	0.0318023	0
406	0	0	0	0.0179047
407	0	0	0	0.0060617
408	0	0	0	0.0735177
409	0	0	0	0.0655013
410	0	0	0	0.0998879
411	0.0531089	0	0.0388768	0.00558143
412	0.00222618	0	0.164467	0
413	0	0	0.0628925	0.0260434
414	0	0	0.0785185	0
415	0	0	0.0187756	0
416	0.0572795	0	0.042919	0.155423
417	0	0	0.00383124	0.0121445
418	0	0	0.0643818	0
419	0.0340699	0	0	0
420	0	0	0.0603159	0
421	0	0.0555987	0	0
422	0	0	0.118553	0
423	0	0.0757931	0	0
424	0	0.0369685	0	0
425	0	0	0	0
426	0	0	0.0160996	0
427	0	0.0691865	0.00567794	0
428	0	0.0807592	0.156627	0
429	0	0	0.0599945	0
430	0	0	0.0262134	0
431	0	0	0.201999	0
432	0	0	0.205067	0
433	0	0	0.131812	0.00140751
434	0	0	0.107137	0
435	0	0	0.236441	0
436	0	0	0.251725	0.0349049
437	0	0	0.208192	0
438	0	0	0.219838	0.00839247
439	0	0	0.120408	0.0860179
440	0	0	0.171185	0
441	0	0.0204595	0	0
442	0	0.146417	0.0983024	0
443	0	0.121178	0.0369186	0
444	0	0.19644	0	0
445	0	0.0988458	0.0560639	0
446	0	0.0187044	0	0
447	0	0.0342405	0.0145796	0
448	0	0.122195	0.050449	0
449	0	0.140459	0	0
450	0	0.0527226	0	0
451	0.207701	0	0.0126518	0
452	0.274687	0	0	0
453	0.258867	0	0.0800711	0
454	0.248375	0	0.0868714	0.0139943
455	0.287927	0	0.186854	0
456	0.226688	0	0.0284682	0
457	0.153285	0	0.168124	0
458	0.122337	0	0.0826411	0.0446227
459	0.437663	0	0.11146	0
460	0.243425	0	0.096843	0
461	0.0395562	0	0.0125842	0
462	0.0948672	0	0	0
463	0	0	0.0307845	0
464	0	0	0.0246274	0.036853
465	0	0	0	0
466	0	0	0.151524	0
467	0	0	0	0.0774327
468	0	0	0.064459	0
469	0.0020651	0	0	0.134219
470	0.17497	0	0.0331567	0
471	0	0	0	0.0234261
472	0	0	0	0.0874533
473	0	0	0	0.0020299
474	0	0	0	0.102281
475	0	0	0	0.0580661
476	0	0	0	0.0904062
477	0	0	0	0.0764607
478	0	0	0	0.190117
479	0	0	0	0.0176639
480	0	0	0	0.127092
481	0	0	0	0
482	0	0	0	0
483	0	0	0.0293419	0
484	0	0	0.0893542	0
485	0	0	0.0364807	0
486	0	0	0	0.0256541
487	0	0	0.0881849	0
488	0	0	0.0350188	0
489	0	0	0.000305526	0
490	0	0	0.0717416	0
491	0	0	0.0193084	0
492	0.00603098	0.011585	0.0235945	0
493	0	0	0	0.0414077
494	0	0.0123169	0	0.0091504
495	0	0	0	0
496	0	0	0.0159496	0.00131804
497	0	0	0	0.0449892
498	0	0	0	0
499	0	0	0	0.000105141
500	0.0368784	0	0.0207444	0
