# Supplementary material for: Face identity coding in the deep neural network and primate brain
Source: Commun Biol. 2022 Jun 20;5:611. doi: 10.1038/s42003-022-03557-9 (PMC9209415; doi:10.1038/s42003-022-03557-9)
Supplement: Supplementary file 9 — Supplementary Data 7 [file 42003_2022_3557_MOESM9_ESM.xlsx]

## Sheet: Data for a
% Feature Space	Layer	Neuron Type
6.01248	FC6	Feature MI
4.32501	FC6	Feature MI
6.211	FC6	Feature MI
6.12592	FC6	Feature MI
8.74929	FC6	Feature MI
4.77879	FC6	Feature MI
9.35905	FC6	Feature MI
4.04141	FC6	Feature MI
8.97618	FC6	Feature MI
3.34657	FC6	Feature MI
8.50822	FC6	Feature MI
4.02723	FC6	Feature MI
7.92683	FC6	Feature MI
6.63642	FC6	Feature MI
5.346	FC6	Feature MI
5.16166	FC6	Feature MI
3.88542	FC6	Feature MI
3.77198	FC6	Feature MI
3.81452	FC6	Feature MI
6.70732	FC6	Feature MI
8.13953	FC6	Feature MI
9.40159	FC6	Feature MI
4.92059	FC6	Feature MI
6.57969	FC6	Feature MI
11.3159	FC6	Feature MI
5.51617	FC6	Feature MI
6.19682	FC6	Feature MI
3.99887	FC6	Feature MI
7.4447	FC6	Feature MI
7.7283	FC6	Feature MI
3.30403	FC6	Feature MI
8.62167	FC6	Feature MI
6.94838	FC6	Feature MI
3.84288	FC6	Feature MI
6.99092	FC6	Feature MI
4.66534	FC6	Feature MI
9.65683	FC6	Feature MI
4.38174	FC6	Feature MI
9.55757	FC6	Feature MI
3.38911	FC6	Feature MI
4.72206	FC6	Feature MI
8.4515	FC6	Feature MI
9.16052	FC6	Feature MI
6.01248	FC6	Feature MI
7.34543	FC6	Feature MI
4.92059	FC6	Feature MI
2.93534	FC6	Feature MI
4.43846	FC6	Feature MI
3.28985	FC6	Feature MI
5.24674	FC6	Feature MI
7.43052	FC6	Feature MI
6.7924	FC6	Feature MI
3.60182	FC6	Feature MI
6.38117	FC6	Feature MI
9.44413	FC6	Feature MI
4.87805	FC6	Feature MI
2.62337	FC6	Feature MI
3.46001	FC6	Feature MI
7.91265	FC6	Feature MI
4.89223	FC6	Feature MI
5.67215	FC6	Feature MI
5.68633	FC6	Feature MI
7.14691	FC6	Feature MI
3.21894	FC6	Feature MI
3.31821	FC6	Feature MI
3.95632	FC6	Feature MI
4.16903	FC6	Feature MI
4.59444	FC6	Feature MI
9.16052	FC6	Feature MI
5.87067	FC6	Feature MI
3.34657	FC6	Feature MI
2.93534	FC6	Feature MI
3.9705	FC6	Feature MI
5.45944	FC6	Feature MI
3.77198	FC6	Feature MI
12.6773	FC6	Feature MI
4.6228	FC6	Feature MI
8.25298	FC6	Feature MI
4.16903	FC6	Feature MI
9.16052	FC6	Feature MI
3.19058	FC6	Feature MI
10.8905	FC6	Feature MI
4.02723	FC6	Feature MI
6.12592	FC6	Feature MI
4.08395	FC6	Feature MI
7.24617	FC6	Feature MI
3.77198	FC6	Feature MI
4.08395	FC6	Feature MI
6.52297	FC6	Feature MI
3.02042	FC6	Feature MI
8.15372	FC6	Feature MI
8.57913	FC6	Feature MI
8.32388	FC6	Feature MI
10.224	FC6	Feature MI
5.40272	FC6	Feature MI
12.6064	FC6	Feature MI
2.80771	FC6	Feature MI
5.74305	FC6	Feature MI
9.65683	FC6	Feature MI
8.55077	FC6	Feature MI
5.55871	FC6	Feature MI
5.60125	FC6	Feature MI
7.81339	FC6	Feature MI
4.94895	FC6	Feature MI
3.46001	FC6	Feature MI
3.72944	FC6	Feature MI
4.97731	FC6	Feature MI
8.3806	FC6	Feature MI
6.0692	FC6	Feature MI
10.4226	FC6	Feature MI
3.1764	FC6	Feature MI
4.5519	FC6	Feature MI
9.81282	FC6	Feature MI
7.7283	FC6	Feature MI
4.09813	FC6	Feature MI
11.7555	FC6	Feature MI
3.60182	FC6	Feature MI
6.82076	FC6	Feature MI
4.32501	FC6	Feature MI
7.61486	FC6	Feature MI
5.06239	FC6	Feature MI
7.01929	FC6	Feature MI
7.26035	FC6	Feature MI
3.60182	FC6	Feature MI
4.67952	FC6	Feature MI
8.77765	FC6	Feature MI
10.9189	FC6	Feature MI
11.6846	FC6	Feature MI
7.54396	FC6	Feature MI
4.58026	FC6	Feature MI
4.04141	FC6	Feature MI
2.76517	FC6	Feature MI
6.05502	FC6	Feature MI
3.40329	FC6	Feature MI
6.39535	FC6	Feature MI
9.77028	FC6	Feature MI
9.25978	FC6	Feature MI
8.11117	FC6	Feature MI
4.87805	FC6	Feature MI
3.84288	FC6	Feature MI
9.41577	FC6	Feature MI
2.97788	FC6	Feature MI
8.26716	FC6	Feature MI
4.6937	FC6	Feature MI
5.00567	FC6	Feature MI
8.50822	FC6	Feature MI
4.04141	FC6	Feature MI
2.65173	FC6	Feature MI
7.75666	FC6	Feature MI
5.4878	FC6	Feature MI
6.12592	FC6	Feature MI
10.5927	FC6	Feature MI
6.94838	FC6	Feature MI
6.50879	FC6	Feature MI
3.09132	FC6	Feature MI
2.77935	FC6	Feature MI
8.87691	FC6	Feature MI
5.96994	FC6	Feature MI
7.17527	FC6	Feature MI
6.77822	FC6	Feature MI
11.6563	FC6	Feature MI
7.99773	FC6	Feature MI
6.7924	FC6	Feature MI
4.84969	FC6	Feature MI
5.04821	FC6	Feature MI
7.47306	FC6	Feature MI
4.4101	FC6	Feature MI
2.87862	FC6	Feature MI
6.73568	FC6	Feature MI
4.79297	FC6	Feature MI
5.40272	FC6	Feature MI
3.80034	FC6	Feature MI
5.21838	FC6	Feature MI
5.55871	FC6	Feature MI
5.89904	FC6	Feature MI
2.70845	FC6	Feature MI
7.16109	FC6	Feature MI
4.94895	FC6	Feature MI
7.11855	FC6	Feature MI
6.50879	FC6	Feature MI
4.99149	FC6	Feature MI
6.33863	FC6	Feature MI
7.7283	FC6	Feature MI
12.1951	FC6	Feature MI
4.73625	FC6	Feature MI
7.21781	FC6	Feature MI
8.86273	FC6	Feature MI
9.72774	FC6	Feature MI
5.10493	FC6	Feature MI
7.91265	FC6	Feature MI
8.32388	FC6	Feature MI
2.97788	FC6	Feature MI
4.11231	FC6	Feature MI
2.93534	FC6	Feature MI
11.2167	FC6	Feature MI
7.88429	FC6	Feature MI
4.26829	FC6	Feature MI
2.86444	FC6	Feature MI
7.88429	FC6	Feature MI
6.60805	FC6	Feature MI
2.93534	FC6	Feature MI
7.47306	FC6	Feature MI
4.53772	FC6	Feature MI
11.1174	FC6	Feature MI
10.9047	FC6	Feature MI
4.4101	FC6	Feature MI
6.60805	FC6	Feature MI
11.8406	FC6	Feature MI
7.7283	FC6	Feature MI
5.54453	FC6	Feature MI
4.21157	FC6	Feature MI
5.78559	FC6	Feature MI
6.18264	FC6	Feature MI
4.73625	FC6	Feature MI
3.1764	FC6	Feature MI
8.79183	FC6	Feature MI
3.47419	FC6	Feature MI
7.62904	FC6	Feature MI
3.28985	FC6	Feature MI
4.38174	FC6	Feature MI
7.74248	FC6	Feature MI
6.29609	FC6	Feature MI
9.14634	FC6	Feature MI
6.77822	FC6	Feature MI
6.25355	FC6	Feature MI
6.211	FC6	Feature MI
3.70108	FC6	Feature MI
4.16903	FC6	Feature MI
7.21781	FC6	Feature MI
9.45831	FC6	Feature MI
4.08395	FC6	Feature MI
5.03403	FC6	Feature MI
8.73511	FC6	Feature MI
3.0346	FC6	Feature MI
5.07657	FC6	Feature MI
3.74362	FC6	Feature MI
8.21044	FC6	Feature MI
3.14804	FC6	Feature MI
6.73568	FC6	Feature MI
3.81452	FC6	Feature MI
2.73681	FC6	Feature MI
5.38854	FC6	Feature MI
4.67952	FC6	Feature MI
10.6069	FC6	Feature MI
11.6563	FC6	Feature MI
3.34657	FC6	Feature MI
9.1038	FC6	Feature MI
3.78616	FC6	Feature MI
4.87805	FC6	Feature MI
11.3727	FC6	Feature MI
5.60125	FC6	Feature MI
7.84175	FC6	Feature MI
6.02666	FC6	Feature MI
4.72206	FC6	Feature MI
4.90641	FC6	Feature MI
5.24674	FC6	Feature MI
3.98469	FC6	Feature MI
5.47362	FC6	Feature MI
9.95462	FC6	Feature MI
6.67896	FC6	Feature MI
5.62961	FC6	Feature MI
5.75723	FC6	Feature MI
8.76347	FC6	Feature MI
11.245	FC6	Feature MI
9.57175	FC6	Feature MI
6.02666	FC6	Feature MI
6.83494	FC6	Feature MI
5.85649	FC6	Feature MI
4.05559	FC6	Feature MI
6.01248	FC6	Feature MI
3.31821	FC6	Feature MI
7.26035	FC6	Feature MI
14.4214	FC6	Feature MI
4.05559	FC6	Feature MI
6.6506	FC6	Feature MI
7.99773	FC6	Feature MI
3.04878	FC6	Feature MI
7.45888	FC6	Feature MI
6.36699	FC6	Feature MI
3.60182	FC6	Feature MI
3.28985	FC6	Feature MI
6.45207	FC6	Feature MI
5.21838	FC6	Feature MI
5.64379	FC6	Feature MI
4.50936	FC6	Feature MI
5.82813	FC6	Feature MI
3.6869	FC6	Feature MI
7.62904	FC6	Feature MI
4.16903	FC6	Feature MI
5.68633	FC6	Feature MI
8.84855	FC6	Feature MI
5.85649	FC6	Feature MI
8.46568	FC6	Feature MI
5.346	FC6	Feature MI
5.9274	FC6	Feature MI
6.84912	FC6	Feature MI
6.99092	FC6	Feature MI
6.05502	FC6	Feature MI
6.89166	FC6	Feature MI
8.19626	FC6	Feature MI
3.28985	FC6	Feature MI
7.26035	FC6	Feature MI
6.55133	FC6	Feature MI
9.47249	FC6	Feature MI
4.35337	FC6	Non-feature MI
4.94895	FC6	Non-feature MI
5.61543	FC6	Non-feature MI
5.30346	FC6	Non-feature MI
4.87805	FC6	Non-feature MI
4.45264	FC6	Non-feature MI
7.50142	FC6	Non-feature MI
5.74305	FC6	Non-feature MI
2.05615	FC6	Non-feature MI
4.70788	FC6	Non-feature MI
2.52411	FC6	Non-feature MI
4.12649	FC6	Non-feature MI
3.33239	FC6	Non-feature MI
2.35394	FC6	Non-feature MI
4.82133	FC6	Non-feature MI
1.5882	FC6	Non-feature MI
6.50879	FC6	Non-feature MI
1.78673	FC6	Non-feature MI
3.14804	FC6	Non-feature MI
2.75099	FC6	Non-feature MI
1.55984	FC6	Non-feature MI
4.49518	FC6	Non-feature MI
2.36812	FC6	Non-feature MI
4.6228	FC6	Non-feature MI
4.65116	FC6	Non-feature MI
2.80771	FC6	Non-feature MI
2.68009	FC6	Non-feature MI
3.20476	FC6	Non-feature MI
4.80715	FC6	Non-feature MI
2.26886	FC6	Non-feature MI
2.26886	FC6	Non-feature MI
2.25468	FC6	Non-feature MI
4.76461	FC6	Non-feature MI
2.53829	FC6	Non-feature MI
2.32558	FC6	Non-feature MI
2.22632	FC6	Non-feature MI
2.14124	FC6	Non-feature MI
3.33239	FC6	Non-feature MI
2.56665	FC6	Non-feature MI
5.44526	FC6	Non-feature MI
1.99943	FC6	Non-feature MI
3.80034	FC6	Non-feature MI
2.87862	FC6	Non-feature MI
1.46058	FC6	Non-feature MI
2.86444	FC6	Non-feature MI
6.76404	FC6	Non-feature MI
2.12706	FC6	Non-feature MI
3.91378	FC6	Non-feature MI
1.71583	FC6	Non-feature MI
2.56665	FC6	Non-feature MI
3.46001	FC6	Non-feature MI
2.79353	FC6	Non-feature MI
4.21157	FC6	Non-feature MI
3.23313	FC6	Non-feature MI
3.48837	FC6	Non-feature MI
1.43222	FC6	Non-feature MI
3.21894	FC6	Non-feature MI
2.52411	FC6	Non-feature MI
5.06239	FC6	Non-feature MI
6.82076	FC6	Non-feature MI
3.37493	FC6	Non-feature MI
6.211	FC6	Non-feature MI
6.39535	FC6	Non-feature MI
3.27567	FC6	Non-feature MI
4.05559	FC6	Non-feature MI
3.53091	FC6	Non-feature MI
2.28304	FC6	Non-feature MI
3.0346	FC6	Non-feature MI
4.14067	FC6	Non-feature MI
1.38968	FC6	Non-feature MI
1.78673	FC6	Non-feature MI
2.87862	FC6	Non-feature MI
8.65003	FC6	Non-feature MI
5.53035	FC6	Non-feature MI
3.07714	FC6	Non-feature MI
6.16846	FC6	Non-feature MI
3.77198	FC6	Non-feature MI
4.60862	FC6	Non-feature MI
2.77935	FC6	Non-feature MI
2.9637	FC6	Non-feature MI
9.31651	FC6	Non-feature MI
2.86444	FC6	Non-feature MI
1.36132	FC6	Non-feature MI
2.43902	FC6	Non-feature MI
1.74419	FC6	Non-feature MI
2.39648	FC6	Non-feature MI
8.13953	FC6	Non-feature MI
2.59501	FC6	Non-feature MI
3.28985	FC6	Non-feature MI
4.66534	FC6	Non-feature MI
2.14124	FC6	Non-feature MI
2.12706	FC6	Non-feature MI
6.22518	FC6	Non-feature MI
5.60125	FC6	Non-feature MI
3.53091	FC6	Non-feature MI
1.12025	FC6	Non-feature MI
5.40272	FC6	Non-feature MI
4.35337	FC6	Non-feature MI
1.92853	FC6	Non-feature MI
3.14804	FC6	Non-feature MI
2.75099	FC6	Non-feature MI
3.44583	FC6	Non-feature MI
2.59501	FC6	Non-feature MI
2.79353	FC6	Non-feature MI
1.61656	FC6	Non-feature MI
2.70845	FC6	Non-feature MI
3.40329	FC6	Non-feature MI
1.94271	FC6	Non-feature MI
7.45888	FC6	Non-feature MI
4.481	FC6	Non-feature MI
2.60919	FC6	Non-feature MI
4.45264	FC6	Non-feature MI
9.04708	FC6	Non-feature MI
1.47476	FC6	Non-feature MI
3.19058	FC6	Non-feature MI
1.88599	FC6	Non-feature MI
2.63755	FC6	Non-feature MI
2.12706	FC6	Non-feature MI
5.00567	FC6	Non-feature MI
3.24731	FC6	Non-feature MI
4.33919	FC6	Non-feature MI
2.15542	FC6	Non-feature MI
1.85763	FC6	Non-feature MI
2.8928	FC6	Non-feature MI
1.24787	FC6	Non-feature MI
3.91378	FC6	Non-feature MI
7.7283	FC6	Non-feature MI
1.46058	FC6	Non-feature MI
1.88599	FC6	Non-feature MI
3.00624	FC6	Non-feature MI
1.95689	FC6	Non-feature MI
2.3114	FC6	Non-feature MI
1.43222	FC6	Non-feature MI
3.23313	FC6	Non-feature MI
5.36018	FC6	Non-feature MI
4.72206	FC6	Non-feature MI
1.53148	FC6	Non-feature MI
3.81452	FC6	Non-feature MI
5.81395	FC6	Non-feature MI
3.48837	FC6	Non-feature MI
3.27567	FC6	Non-feature MI
2.2405	FC6	Non-feature MI
7.20363	FC6	Non-feature MI
1.61656	FC6	Non-feature MI
5.1333	FC6	Non-feature MI
3.91378	FC6	Non-feature MI
4.18321	FC6	Non-feature MI
3.43165	FC6	Non-feature MI
3.95632	FC6	Non-feature MI
1.92853	FC6	Non-feature MI
1.5173	FC6	Non-feature MI
4.33919	FC6	Non-feature MI
2.15542	FC6	Non-feature MI
1.77255	FC6	Non-feature MI
3.02042	FC6	Non-feature MI
6.77822	FC6	Non-feature MI
1.88599	FC6	Non-feature MI
4.42428	FC6	Non-feature MI
5.47362	FC6	Non-feature MI
1.67328	FC6	Non-feature MI
1.94271	FC6	Non-feature MI
5.31764	FC6	Non-feature MI
2.07033	FC6	Non-feature MI
2.22632	FC6	Non-feature MI
3.23313	FC6	Non-feature MI
4.35337	FC6	Non-feature MI
2.92116	FC6	Non-feature MI
1.55984	FC6	Non-feature MI
3.78616	FC6	Non-feature MI
2.87862	FC6	Non-feature MI
3.71526	FC6	Non-feature MI
2.55247	FC6	Non-feature MI
2.41066	FC6	Non-feature MI
2.86444	FC6	Non-feature MI
2.66591	FC6	Non-feature MI
3.60182	FC6	Non-feature MI
3.28985	FC6	Non-feature MI
2.1696	FC6	Non-feature MI
3.54509	FC6	Non-feature MI
7.35961	FC6	Non-feature MI
3.24731	FC6	Non-feature MI
5.04821	FC6	Non-feature MI
2.63755	FC6	Non-feature MI
3.27567	FC6	Non-feature MI
3.98469	FC6	Non-feature MI
1.91435	FC6	Non-feature MI
1.63074	FC6	Non-feature MI
2.14124	FC6	Non-feature MI
3.48837	FC6	Non-feature MI
3.46001	FC6	Non-feature MI
1.74419	FC6	Non-feature MI
2.68009	FC6	Non-feature MI
1.94271	FC6	Non-feature MI
3.95632	FC6	Non-feature MI
2.72263	FC6	Non-feature MI
1.88599	FC6	Non-feature MI
6.55133	FC6	Non-feature MI
8.25298	FC6	Non-feature MI
1.88599	FC6	Non-feature MI
3.77198	FC6	Non-feature MI
4.99149	FC6	Non-feature MI
2.01361	FC6	Non-feature MI
4.39592	FC6	Non-feature MI
3.53091	FC6	Non-feature MI
2.41066	FC6	Non-feature MI
2.15542	FC6	Non-feature MI
2.4532	FC6	Non-feature MI
3.33239	FC6	Non-feature MI
5.2042	FC6	Non-feature MI
2.49575	FC6	Non-feature MI
3.41747	FC6	Non-feature MI
6.73568	FC6	Non-feature MI
1.73001	FC6	Non-feature MI
4.19739	FC6	Non-feature MI
7.06183	FC6	Non-feature MI
4.05559	FC6	Non-feature MI
3.46001	FC6	Non-feature MI
2.42484	FC6	Non-feature MI
1.71583	FC6	Non-feature MI
3.23313	FC6	Non-feature MI
4.25411	FC6	Non-feature MI
2.93534	FC6	Non-feature MI
4.92059	FC6	Non-feature MI
2.52411	FC6	Non-feature MI
5.72887	FC6	Non-feature MI
2.94952	FC6	Non-feature MI
2.4532	FC6	Non-feature MI
2.79353	FC6	Non-feature MI
4.84969	FC6	Non-feature MI
2.83607	FC6	Non-feature MI
2.97788	FC6	Non-feature MI
4.90641	FC6	Non-feature MI
5.60125	FC6	Non-feature MI
3.13386	FC6	Non-feature MI
2.87862	FC6	Non-feature MI
2.21214	FC6	Non-feature MI
1.81509	FC6	Non-feature MI
1.16279	FC6	Non-feature MI
2.93534	FC6	Non-feature MI
3.1764	FC6	Non-feature MI
4.16903	FC6	Non-feature MI
3.23313	FC6	Non-feature MI
5.43108	FC6	Non-feature MI
2.48157	FC6	Non-feature MI
1.24787	FC6	Non-feature MI
2.72263	FC6	Non-feature MI
5.00567	FC6	Non-feature MI
5.4169	FC6	Non-feature MI
4.96313	FC6	Non-feature MI
1.74419	FC6	Non-feature MI
2.58083	FC6	Non-feature MI
2.86444	FC6	Non-feature MI
3.26149	FC6	Non-feature MI
2.1696	FC6	Non-feature MI
2.75099	FC6	Non-feature MI
7.26035	FC6	Non-feature MI
2.58083	FC6	Non-feature MI
4.99149	FC6	Non-feature MI
2.90698	FC6	Non-feature MI
2.12706	FC6	Non-feature MI
2.39648	FC6	Non-feature MI
4.82133	FC6	Non-feature MI
1.75837	FC6	Non-feature MI
2.29722	FC6	Non-feature MI
5.57289	FC6	Non-feature MI
8.73511	FC6	Non-feature MI
2.14124	FC6	Non-feature MI
6.04084	FC6	Non-feature MI
1.84345	FC6	Non-feature MI
3.94214	FC6	Non-feature MI
2.92116	FC6	Non-feature MI
2.33976	FC6	Non-feature MI
2.02779	FC6	Non-feature MI
2.08452	FC6	Non-feature MI
7.54396	FC6	Non-feature MI
2.48157	FC6	Non-feature MI
3.84288	FC6	Non-feature MI
4.49518	FC6	Non-feature MI
6.09756	FC6	Non-feature MI
2.70845	FC6	Non-feature MI
9.16052	FC6	Non-feature MI
3.27567	FC6	Non-feature MI
2.33976	FC6	Non-feature MI
2.73681	FC6	Non-feature MI
3.46001	FC6	Non-feature MI
1.61656	FC6	Non-feature MI
1.30459	FC6	Non-feature MI
4.52354	FC6	Non-feature MI
3.48837	FC6	Non-feature MI
2.73681	FC6	Non-feature MI
3.74362	FC6	Non-feature MI
2.66591	FC6	Non-feature MI
1.70164	FC6	Non-feature MI
3.38911	FC6	Non-feature MI
3.64436	FC6	Non-feature MI
1.4464	FC6	Non-feature MI
2.59501	FC6	Non-feature MI
3.88542	FC6	Non-feature MI
3.31821	FC6	Non-feature MI
2.05615	FC6	Non-feature MI
1.29041	FC6	Non-feature MI
1.70164	FC6	Non-feature MI
2.4532	FC6	Non-feature MI
2.04197	FC6	Non-feature MI
1.88599	FC6	Non-feature MI
3.11968	FC6	Non-feature MI
2.25468	FC6	Non-feature MI
4.76461	FC6	Non-feature MI
2.02779	FC6	Non-feature MI
2.56665	FC6	Non-feature MI
1.00681	FC6	Non-feature MI
2.59501	FC6	Non-feature MI
6.94838	FC6	Non-feature MI
2.72263	FC6	Non-feature MI
2.22632	FC6	Non-feature MI
3.65854	FC6	Non-feature MI
4.94895	FC6	Non-feature MI
4.29665	FC6	Non-feature MI
3.95632	FC6	Non-feature MI
1.84345	FC6	Non-feature MI
2.55247	FC6	Non-feature MI
2.63755	FC6	Non-feature MI
3.6869	FC6	Non-feature MI
6.69314	FC6	Non-feature MI
2.33976	FC6	Non-feature MI
1.87181	FC6	Non-feature MI
5.28928	FC6	Non-feature MI
2.33976	FC6	Non-feature MI
3.1055	FC6	Non-feature MI
1.27623	FC6	Non-feature MI
1.92853	FC6	Non-feature MI
2.21214	FC6	Non-feature MI
2.52411	FC6	Non-feature MI
4.96313	FC6	Non-feature MI
5.57289	FC6	Non-feature MI
2.46739	FC6	Non-feature MI
9.11798	FC6	Non-feature MI
4.33919	FC6	Non-feature MI
3.74362	FC6	Non-feature MI
5.00567	FC6	Non-feature MI
5.85649	FC6	Non-feature MI
5.51617	FC6	Non-feature MI
1.80091	FC6	Non-feature MI
2.92116	FC6	Non-feature MI
8.53659	FC6	Non-feature MI
3.77198	FC6	Non-feature MI
2.01361	FC6	Non-feature MI
2.07033	FC6	Non-feature MI
1.88599	FC6	Non-feature MI
3.84288	FC6	Non-feature MI
3.71526	FC6	Non-feature MI
4.38174	FC6	Non-feature MI
2.12706	FC6	Non-feature MI
4.77879	FC6	Non-feature MI
2.1696	FC6	Non-feature MI
2.35394	FC6	Non-feature MI
2.36812	FC6	Non-feature MI
3.23313	FC6	Non-feature MI
4.76461	FC6	Non-feature MI
4.481	FC6	Non-feature MI
4.93477	FC6	Non-feature MI
3.19058	FC6	Non-feature MI
6.67896	FC6	Non-feature MI
4.59444	FC6	Non-feature MI
3.85706	FC6	Non-feature MI
2.73681	FC6	Non-feature MI
2.3114	FC6	Non-feature MI
3.7578	FC6	Non-feature MI
3.78616	FC6	Non-feature MI
3.23313	FC6	Non-feature MI
2.29722	FC6	Non-feature MI
3.00624	FC6	Non-feature MI
6.22518	FC6	Non-feature MI
2.55247	FC6	Non-feature MI
1.97107	FC6	Non-feature MI
3.24731	FC6	Non-feature MI
4.09813	FC6	Non-feature MI
1.47476	FC6	Non-feature MI
2.14124	FC6	Non-feature MI
3.26149	FC6	Non-feature MI
2.73681	FC6	Non-feature MI
1.87181	FC6	Non-feature MI
1.70164	FC6	Non-feature MI
2.77935	FC6	Non-feature MI
1.74419	FC6	Non-feature MI
7.98355	FC6	Non-feature MI
2.92116	FC6	Non-feature MI
2.36812	FC6	Non-feature MI
3.65854	FC6	Non-feature MI
2.19796	FC6	Non-feature MI
2.08452	FC6	Non-feature MI
1.14861	FC6	Non-feature MI
5.87067	FC6	Non-feature MI
1.4464	FC6	Non-feature MI
4.79297	FC6	Non-feature MI
2.94952	FC6	Non-feature MI
1.84345	FC6	Non-feature MI
2.77935	FC6	Non-feature MI
1.55984	FC6	Non-feature MI
3.616	FC6	Non-feature MI
4.18321	FC6	Non-feature MI
1.82927	FC6	Non-feature MI
1.74419	FC6	Non-feature MI
6.7215	FC6	Non-feature MI
2.97788	FC6	Non-feature MI
2.99206	FC6	Non-feature MI
2.60919	FC6	Non-feature MI
5.51617	FC6	Non-feature MI
3.41747	FC6	Non-feature MI
1.78673	FC6	Non-feature MI
4.73625	FC6	Non-feature MI
4.19739	FC6	Non-feature MI
5.30346	FC6	Non-feature MI
2.65173	FC6	Non-feature MI
2.92116	FC6	Non-feature MI
3.43165	FC6	Non-feature MI
2.19796	FC6	Non-feature MI
2.29722	FC6	Non-feature MI
1.99943	FC6	Non-feature MI
1.92853	FC6	Non-feature MI
2.46739	FC6	Non-feature MI
6.84912	FC6	Non-feature MI
2.3114	FC6	Non-feature MI
3.7578	FC6	Non-feature MI
2.58083	FC6	Non-feature MI
2.83607	FC6	Non-feature MI
3.92796	FC6	Non-feature MI
5.21838	FC6	Non-feature MI
3.64436	FC6	Non-feature MI
2.90698	FC6	Non-feature MI
2.92116	FC6	Non-feature MI
7.03347	FC6	Non-feature MI
3.616	FC6	Non-feature MI
3.28985	FC6	Non-feature MI
1.73001	FC6	Non-feature MI
3.13386	FC6	Non-feature MI
2.49575	FC6	Non-feature MI
1.13443	FC6	Non-feature MI
2.0987	FC6	Non-feature MI
1.70164	FC6	Non-feature MI
5.72887	FC6	Non-feature MI
1.73001	FC6	Non-feature MI
2.70845	FC6	Non-feature MI
2.26886	FC6	Non-feature MI
3.80034	FC6	Non-feature MI
4.96313	FC6	Non-feature MI
3.11968	FC6	Non-feature MI
3.80034	FC6	Non-feature MI
2.87862	FC6	Non-feature MI
4.23993	FC6	Non-feature MI
2.35394	FC6	Non-feature MI
4.38174	FC6	Non-feature MI
3.44583	FC6	Non-feature MI
3.77198	FC6	Non-feature MI
1.80091	FC6	Non-feature MI
3.81452	FC6	Non-feature MI
5.64379	FC6	Non-feature MI
2.56665	FC6	Non-feature MI
3.48837	FC6	Non-feature MI
5.65797	FC6	Non-feature MI
1.81509	FC6	Non-feature MI
2.72263	FC6	Non-feature MI
4.39592	FC6	Non-feature MI
2.75099	FC6	Non-feature MI
2.86444	FC6	Non-feature MI
3.14804	FC6	Non-feature MI
1.97107	FC6	Non-feature MI
2.86444	FC6	Non-feature MI
3.14804	FC6	Non-feature MI
2.07033	FC6	Non-feature MI
1.14861	FC6	Non-feature MI
3.95632	FC6	Non-feature MI
2.97788	FC6	Non-feature MI
3.7578	FC6	Non-feature MI
2.0987	FC6	Non-feature MI
3.77198	FC6	Non-feature MI
1.64492	FC6	Non-feature MI
3.81452	FC6	Non-feature MI
2.46739	FC6	Non-feature MI
2.46739	FC6	Non-feature MI
4.5519	FC6	Non-feature MI
4.29665	FC6	Non-feature MI
1.55984	FC6	Non-feature MI
3.64436	FC6	Non-feature MI
1.5882	FC6	Non-feature MI
3.88542	FC6	Non-feature MI
3.0346	FC6	Non-feature MI
2.63755	FC6	Non-feature MI
4.33919	FC6	Non-feature MI
4.38174	FC6	Non-feature MI
5.47362	FC6	Non-feature MI
6.46625	FC6	Non-feature MI
3.07714	FC6	Non-feature MI
2.0987	FC6	Non-feature MI
1.48894	FC6	Non-feature MI
2.49575	FC6	Non-feature MI
3.87124	FC6	Non-feature MI
2.07033	FC6	Non-feature MI
2.63755	FC6	Non-feature MI
3.00624	FC6	Non-feature MI
1.74419	FC6	Non-feature MI
5.51617	FC6	Non-feature MI
4.15485	FC6	Non-feature MI
3.44583	FC6	Non-feature MI
2.92116	FC6	Non-feature MI
2.43902	FC6	Non-feature MI
4.65116	FC6	Non-feature MI
5.36018	FC6	Non-feature MI
4.58026	FC6	Non-feature MI
3.34657	FC6	Non-feature MI
2.52411	FC6	Non-feature MI
1.53148	FC6	Non-feature MI
3.53091	FC6	Non-feature MI
3.20476	FC6	Non-feature MI
2.43902	FC6	Non-feature MI
3.95632	FC6	Non-feature MI
1.16279	FC6	Non-feature MI
1.73001	FC6	Non-feature MI
3.55927	FC6	Non-feature MI
9.60011	FC6	Non-feature MI
2.69427	FC6	Non-feature MI
2.73681	FC6	Non-feature MI
2.85026	FC6	Non-feature MI
2.2405	FC6	Non-feature MI
1.24787	FC6	Non-feature MI
2.43902	FC6	Non-feature MI
6.84912	FC6	Non-feature MI
2.22632	FC6	Non-feature MI
1.68746	FC6	Non-feature MI
3.81452	FC6	Non-feature MI
3.64436	FC6	Non-feature MI
2.12706	FC6	Non-feature MI
1.60238	FC6	Non-feature MI
1.78673	FC6	Non-feature MI
5.58707	FC6	Non-feature MI
4.15485	FC6	Non-feature MI
3.8287	FC6	Non-feature MI
2.19796	FC6	Non-feature MI
1.6591	FC6	Non-feature MI
1.43222	FC6	Non-feature MI
5.43108	FC6	Non-feature MI
4.83551	FC6	Non-feature MI
3.53091	FC6	Non-feature MI
1.48894	FC6	Non-feature MI
2.18378	FC6	Non-feature MI
4.83551	FC6	Non-feature MI
5.09075	FC6	Non-feature MI
2.83607	FC6	Non-feature MI
2.12706	FC6	Non-feature MI
2.60919	FC6	Non-feature MI
6.211	FC6	Non-feature MI
1.70164	FC6	Non-feature MI
5.78559	FC6	Non-feature MI
3.11968	FC6	Non-feature MI
3.23313	FC6	Non-feature MI
5.62961	FC6	Non-feature MI
1.91435	FC6	Non-feature MI
1.92853	FC6	Non-feature MI
1.80091	FC6	Non-feature MI
5.33182	FC6	Non-feature MI
2.46739	FC6	Non-feature MI
5.82813	FC6	SI
3.47419	FC6	SI
2.73681	FC6	SI
1.43222	FC6	SI
1.47476	FC6	SI
4.99149	FC6	SI
3.65854	FC6	SI
4.58026	FC6	SI
6.12592	FC6	SI
6.08338	FC6	SI
3.16222	FC6	SI
3.48837	FC6	SI
2.22632	FC6	SI
1.82927	FC6	SI
9.27396	FC6	SI
5.21838	FC6	SI
1.54566	FC6	SI
1.17697	FC6	SI
3.81452	FC6	SI
2.14124	FC6	SI
4.19739	FC6	SI
7.67158	FC6	SI
4.26829	FC6	SI
2.66591	FC6	SI
9.08962	FC6	SI
2.18378	FC6	SI
7.4447	FC6	SI
1.90017	FC6	SI
2.1696	FC6	SI
2.62337	FC6	SI
2.94952	FC6	SI
3.09132	FC6	SI
8.57913	FC6	SI
0.439592	FC6	SI
2.07033	FC6	SI
8.47986	FC6	SI
2.87862	FC6	SI
6.05502	FC6	SI
6.69314	FC6	SI
2.29722	FC6	SI
7.06183	FC6	SI
0.992626	FC6	SI
2.76517	FC6	SI
1.6591	FC6	SI
2.42484	FC6	SI
4.04141	FC6	SI
4.58026	FC6	SI
1.60238	FC6	SI
4.43846	FC6	SI
11.3868	FC6	SI
3.16222	FC6	SI
2.77935	FC6	SI
2.28304	FC6	SI
2.83607	FC6	SI
3.14804	FC6	SI
4.46682	FC6	SI
8.06863	FC6	SI
2.11288	FC6	SI
3.09132	FC6	SI
1.98525	FC6	SI
0.964265	FC6	SI
2.55247	FC6	SI
2.9637	FC6	SI
4.53772	FC6	SI
8.65003	FC6	SI
6.99092	FC6	SI
4.21157	FC6	SI
3.0346	FC6	SI
2.0987	FC6	SI
2.70845	FC6	SI
1.14861	FC6	SI
1.5173	FC6	SI
1.21951	FC6	SI
2.35394	FC6	SI
1.38968	FC6	SI
2.73681	FC6	SI
2.19796	FC6	SI
3.36075	FC6	SI
3.92796	FC6	SI
8.09699	FC6	SI
2.35394	FC6	SI
2.2405	FC6	SI
1.98525	FC6	SI
3.6869	FC6	SI
2.25468	FC6	SI
2.62337	FC6	SI
6.211	FC6	SI
1.6591	FC6	SI
6.7215	FC6	SI
5.57289	FC6	SI
4.11231	FC6	SI
2.73681	FC6	SI
10.224	FC6	SI
4.45264	FC6	SI
7.16109	FC6	SI
2.83607	FC6	SI
6.6506	FC6	SI
3.95632	FC6	SI
2.29722	FC6	SI
8.29552	FC6	SI
3.8287	FC6	SI
2.58083	FC6	SI
2.35394	FC6	SI
2.63755	FC6	SI
1.81509	FC6	SI
2.21214	FC6	SI
4.08395	FC6	SI
2.05615	FC6	SI
4.36756	FC6	SI
0.935905	FC6	SI
7.0051	FC6	SI
5.1333	FC6	SI
3.09132	FC6	SI
4.25411	FC6	SI
3.41747	FC6	SI
16.7754	FC6	SI
4.87805	FC6	SI
1.90017	FC6	SI
6.09756	FC6	SI
4.18321	FC6	SI
3.47419	FC6	SI
1.40386	FC6	SI
4.29665	FC6	SI
3.36075	FC6	SI
3.95632	FC6	SI
2.18378	FC6	SI
10.6636	FC6	SI
16.3358	FC6	SI
5.10493	FC6	SI
0.779921	FC6	SI
2.36812	FC6	SI
14.2938	FC6	SI
6.70732	FC6	SI
4.14067	FC6	SI
4.43846	FC6	SI
2.12706	FC6	SI
1.90017	FC6	SI
9.07544	FC6	SI
5.51617	FC6	SI
5.82813	FC6	SI
2.43902	FC6	SI
6.87748	FC6	SI
3.33239	FC6	SI
3.55927	FC6	SI
2.66591	FC6	SI
1.4464	FC6	SI
3.57345	FC6	SI
3.43165	FC6	SI
2.99206	FC6	SI
4.22575	FC6	SI
2.49575	FC6	SI
5.06239	FC6	SI
2.8928	FC6	SI
1.99943	FC6	SI
3.53091	FC6	SI
1.77255	FC6	SI
7.4447	FC6	SI
3.26149	FC6	SI
1.94271	FC6	SI
11.245	FC6	SI
9.11798	FC6	SI
5.84231	FC6	SI
2.0987	FC6	SI
4.82133	FC6	SI
3.95632	FC6	SI
1.14861	FC6	SI
5.28928	FC6	SI
3.04878	FC6	SI
9.28815	FC6	SI
3.77198	FC6	SI
5.2042	FC6	SI
3.55927	FC6	SI
5.81395	FC6	SI
3.00624	FC6	SI
5.24674	FC6	SI
5.21838	FC6	SI
1.5882	FC6	SI
1.54566	FC6	SI
3.99887	FC6	SI
3.16222	FC6	SI
7.61486	FC6	SI
6.46625	FC6	SI
3.34657	FC6	SI
2.63755	FC6	SI
3.53091	FC6	SI
3.70108	FC6	SI
1.41804	FC6	SI
2.83607	FC6	SI
6.45207	FC6	SI
1.99943	FC6	SI
11.7272	FC6	SI
8.84855	FC6	SI
1.4464	FC6	SI
3.07714	FC6	SI
2.59501	FC6	SI
3.28985	FC6	SI
1.36132	FC6	SI
2.93534	FC6	SI
5.24674	FC6	SI
9.827	FC6	SI
0.794101	FC6	SI
6.25355	FC6	SI
2.3114	FC6	SI
3.00624	FC6	SI
1.77255	FC6	SI
5.96994	FC6	SI
0.652297	FC6	SI
5.77141	FC6	SI
6.53715	FC6	SI
4.09813	FC6	SI
4.52354	FC6	SI
3.36075	FC6	SI
2.8928	FC6	SI
3.72944	FC6	SI
7.96937	FC6	SI
3.50255	FC6	SI
4.43846	FC6	SI
2.28304	FC6	SI
2.05615	FC6	SI
4.16903	FC6	SI
1.47476	FC6	SI
1.99943	FC6	SI
6.38117	FC6	SI
2.8928	FC6	SI
1.6591	FC6	SI
1.46058	FC6	SI
5.36018	FC6	SI
1.98525	FC6	SI
4.32501	FC6	SI
3.58763	FC6	SI
2.80771	FC6	SI
3.1764	FC6	SI
2.86444	FC6	SI
2.18378	FC6	SI
4.09813	FC6	SI
10.1106	FC6	SI
9.77028	FC6	SI
3.27567	FC6	SI
10.2666	FC6	SI
1.00681	FC6	SI
3.99887	FC6	SI
3.70108	FC6	SI
6.89166	FC6	SI
8.47986	FC6	SI
3.48837	FC6	SI
2.79353	FC6	SI
1.91435	FC6	SI
1.63074	FC6	SI
5.64379	FC6	SI
3.77198	FC6	SI
5.10493	FC6	SI
6.36699	FC6	SI
4.01305	FC6	SI
2.60919	FC6	SI
5.64379	FC6	SI
2.63755	FC6	SI
10.0822	FC6	SI
2.68009	FC6	SI
4.08395	FC6	SI
3.27567	FC6	SI
4.23993	FC6	SI
5.78559	FC6	SI
3.30403	FC6	SI
2.80771	FC6	SI
4.32501	FC6	SI
6.53715	FC6	SI
4.43846	FC6	SI
3.92796	FC6	SI
4.32501	FC6	SI
3.46001	FC6	SI
4.21157	FC6	SI
3.41747	FC6	SI
1.87181	FC6	SI
3.72944	FC6	SI
4.06977	FC6	SI
9.64265	FC6	SI
2.73681	FC6	SI
2.9637	FC6	SI
1.80091	FC6	SI
11.8123	FC6	SI
3.33239	FC6	SI
2.33976	FC6	SI
1.99943	FC6	SI
8.55077	FC6	SI
2.0987	FC6	SI
6.66478	FC6	SI
3.95632	FC6	SI
12.1384	FC6	SI
0.75156	FC6	SI
2.70845	FC6	SI
1.74419	FC6	SI
3.95632	FC6	SI
4.4101	FC6	SI
4.45264	FC6	SI
8.2388	FC6	SI
1.73001	FC6	SI
3.09132	FC6	SI
2.3114	FC6	SI
2.12706	FC6	SI
1.5173	FC6	SI
4.39592	FC6	SI
2.72263	FC6	SI
2.94952	FC6	SI
8.46568	FC6	SI
2.3823	FC6	SI
5.91322	FC6	SI
1.90017	FC6	SI
2.22632	FC6	SI
3.71526	FC6	SI
3.99887	FC6	SI
2.26886	FC6	SI
6.90584	FC6	SI
2.4532	FC6	SI
8.79183	FC6	SI
3.11968	FC6	SI
2.42484	FC6	SI
2.39648	FC6	SI
11.5995	FC6	SI
2.02779	FC6	SI
4.01305	FC6	SI
0.75156	FC6	SI
3.11968	FC6	SI
3.80034	FC6	SI
2.18378	FC6	SI
4.65116	FC6	SI
1.20533	FC6	SI
3.36075	FC6	SI
3.65854	FC6	SI
1.97107	FC6	SI
1.57402	FC6	SI
7.62904	FC6	SI
3.6869	FC6	SI
2.68009	FC6	SI
5.81395	FC6	SI
3.11968	FC6	SI
2.63755	FC6	SI
5.30346	FC6	SI
2.29722	FC6	SI
2.02779	FC6	SI
3.41747	FC6	SI
2.65173	FC6	SI
2.26886	FC6	SI
2.19796	FC6	SI
2.55247	FC6	SI
6.12592	FC6	SI
5.62961	FC6	SI
1.41804	FC6	SI
2.63755	FC6	SI
2.56665	FC6	SI
5.58707	FC6	SI
3.57345	FC6	SI
8.59331	FC6	SI
1.88599	FC6	SI
2.28304	FC6	SI
6.18264	FC6	SI
3.72944	FC6	SI
1.67328	FC6	SI
10.2524	FC6	SI
3.60182	FC6	SI
3.51673	FC6	SI
3.65854	FC6	SI
5.30346	FC6	SI
6.8633	FC6	SI
4.05559	FC6	SI
7.0051	FC6	SI
1.50312	FC6	SI
3.95632	FC6	SI
2.41066	FC6	SI
2.25468	FC6	SI
3.44583	FC6	SI
2.69427	FC6	SI
3.09132	FC6	SI
7.26035	FC6	SI
1.98525	FC6	SI
2.53829	FC6	SI
4.11231	FC6	SI
2.02779	FC6	SI
5.84231	FC6	SI
1.67328	FC6	SI
1.77255	FC6	SI
2.39648	FC6	SI
3.07714	FC6	SI
2.18378	FC6	SI
2.93534	FC6	SI
2.75099	FC6	SI
1.98525	FC6	SI
4.26829	FC6	SI
3.65854	FC6	SI
3.84288	FC6	SI
14.0811	FC6	SI
1.68746	FC6	SI
5.54453	FC6	SI
14.1662	FC6	SI
5.2042	FC6	SI
10.295	FC6	SI
4.21157	FC6	SI
5.31764	FC6	SI
7.18945	FC6	SI
6.59387	FC6	SI
1.88599	FC6	SI
1.17697	FC6	SI
3.38911	FC6	SI
4.22575	FC6	SI
6.56551	FC6	SI
2.8928	FC6	SI
1.94271	FC6	SI
5.62961	FC6	SI
1.24787	FC6	SI
1.27623	FC6	SI
2.07033	FC6	SI
2.80771	FC6	SI
5.77141	FC6	SI
4.16903	FC6	SI
4.70788	FC6	SI
4.25411	FC6	SI
6.55133	FC6	SI
4.59444	FC6	SI
3.19058	FC6	SI
1.64492	FC6	SI
3.78616	FC6	SI
1.36132	FC6	SI
7.84175	FC6	SI
7.87011	FC6	SI
4.56608	FC6	SI
11.3868	FC6	SI
7.89847	FC6	SI
3.57345	FC6	SI
1.97107	FC6	SI
1.73001	FC6	SI
6.45207	FC6	SI
4.38174	FC6	SI
2.62337	FC6	SI
0.964265	FC6	SI
2.46739	FC6	SI
1.80091	FC6	SI
2.99206	FC6	SI
2.94952	FC6	SI
3.9705	FC6	SI
4.39592	FC6	SI
5.07657	FC6	SI
3.34657	FC6	SI
6.08338	FC6	SI
9.1038	FC6	SI
4.77879	FC6	SI
1.16279	FC6	SI
4.73625	FC6	SI
2.97788	FC6	SI
5.26092	FC6	SI
4.73625	FC6	SI
3.88542	FC6	SI
8.06863	FC6	SI
8.36642	FC6	SI
2.32558	FC6	SI
4.6228	FC6	SI
2.42484	FC6	SI
2.53829	FC6	SI
3.00624	FC6	SI
4.60862	FC6	SI
3.33239	FC6	SI
11.5286	FC6	SI
2.29722	FC6	SI
8.1679	FC6	SI
3.36075	FC6	SI
3.8996	FC6	SI
8.09699	FC6	SI
7.47306	FC6	SI
4.14067	FC6	SI
3.6869	FC6	SI
5.06239	FC6	SI
2.90698	FC6	SI
1.40386	FC6	SI
4.05559	FC6	SI
2.21214	FC6	SI
5.04821	FC6	SI
1.27623	FC6	SI
1.40386	FC6	SI
1.61656	FC6	SI
2.66591	FC6	SI
6.11174	FC6	SI
3.57345	FC6	SI
1.87181	FC6	SI
5.07657	FC6	SI
2.56665	FC6	SI
10.2666	FC6	SI
2.04197	FC6	SI
9.28815	FC6	SI
3.33239	FC6	SI
0.638117	FC6	SI
7.01929	FC6	SI
1.87181	FC6	SI
2.32558	FC6	SI
1.04935	FC6	SI
2.58083	FC6	SI
5.70051	FC6	SI
10.3091	FC6	SI
1.85763	FC6	SI
1.5882	FC6	SI
2.3114	FC6	SI
1.41804	FC6	SI
1.71583	FC6	SI
3.02042	FC6	SI
1.61656	FC6	SI
10.1106	FC6	SI
4.23993	FC6	SI
1.97107	FC6	SI
2.99206	FC6	SI
4.60862	FC6	SI
2.41066	FC6	SI
1.24787	FC6	SI
6.48043	FC6	SI
2.33976	FC6	SI
7.26035	FC6	SI
2.32558	FC6	SI
2.39648	FC6	SI
4.42428	FC6	SI
4.53772	FC6	SI
4.21157	FC6	SI
4.36756	FC6	SI
4.93477	FC6	SI
9.77028	FC6	SI
1.57402	FC6	SI
2.0987	FC6	SI
2.2405	FC6	SI
3.31821	FC6	SI
4.86387	FC6	SI
3.7578	FC6	SI
5.96994	FC6	SI
0.340329	FC6	SI
2.25468	FC6	SI
6.09756	FC6	SI
3.00624	FC6	SI
11.4577	FC6	SI
3.616	FC6	SI
8.93364	FC6	SI
4.06977	FC6	SI
3.46001	FC6	SI
3.24731	FC6	SI
0.850822	FC6	SI
2.12706	FC6	SI
2.90698	FC6	SI
1.27623	FC6	SI
2.55247	FC6	SI
3.91378	FC6	SI
1.85763	FC6	SI
2.35394	FC6	SI
2.85026	FC6	SI
2.99206	FC6	SI
2.87862	FC6	SI
7.11855	FC6	SI
1.84345	FC6	SI
7.84175	FC6	SI
2.99206	FC6	SI
3.6869	FC6	SI
3.37493	FC6	SI
9.40159	FC6	SI
3.19058	FC6	SI
2.07033	FC6	SI
2.42484	FC6	SI
2.83607	FC6	SI
8.69257	FC6	SI
2.11288	FC6	SI
3.81452	FC6	SI
5.96994	FC6	SI
2.15542	FC6	SI
4.481	FC6	SI
2.66591	FC6	SI
4.97731	FC6	SI
8.22462	FC6	SI
1.40386	FC6	SI
4.60862	FC6	SI
3.0346	FC6	SI
2.60919	FC6	SI
3.11968	FC6	SI
1.6591	FC6	SI
3.58763	FC6	SI
7.98355	FC6	SI
4.29665	FC6	SI
4.4101	FC6	SI
4.52354	FC6	SI
4.19739	FC6	SI
3.95632	FC6	SI
1.43222	FC6	SI
4.11231	FC6	SI
1.46058	FC6	SI
7.04765	FC6	SI
3.55927	FC6	SI
3.1764	FC6	SI
7.23199	FC6	SI
5.07657	FC6	SI
1.85763	FC6	SI
4.02723	FC6	SI
3.64436	FC6	SI
3.00624	FC6	SI
1.99943	FC6	SI
4.38174	FC6	SI
4.25411	FC6	SI
2.08452	FC6	SI
0.978446	FC6	SI
1.85763	FC6	SI
1.74419	FC6	SI
4.84969	FC6	SI
2.15542	FC6	SI
4.15485	FC6	SI
5.00567	FC6	SI
12.2518	FC6	SI
2.58083	FC6	SI
1.36132	FC6	SI
8.06863	FC6	SI
2.63755	FC6	SI
3.72944	FC6	SI
4.28247	FC6	SI
1.23369	FC6	SI
2.12706	FC6	SI
2.97788	FC6	SI
1.5173	FC6	SI
6.74986	FC6	SI
5.98412	FC6	SI
1.21951	FC6	SI
9.04708	FC6	SI
4.19739	FC6	SI
3.616	FC6	SI
1.27623	FC6	SI
2.15542	FC6	SI
2.35394	FC6	SI
3.85706	FC6	SI
10.7629	FC6	SI
6.52297	FC6	SI
1.19115	FC6	SI
2.60919	FC6	SI
2.97788	FC6	SI
6.33863	FC6	SI
0.964265	FC6	SI
4.73625	FC6	SI
1.73001	FC6	SI
8.19626	FC6	SI
3.37493	FC6	SI
3.99887	FC6	SI
3.27567	FC6	SI
3.23313	FC6	SI
3.55927	FC6	SI
5.4878	FC6	SI
0.482133	FC6	SI
1.4464	FC6	SI
2.02779	FC6	SI
2.53829	FC6	SI
3.37493	FC6	SI
5.57289	FC6	SI
2.72263	FC6	SI
5.31764	FC6	SI
3.85706	FC6	SI
3.47419	FC6	SI
3.88542	FC6	SI
1.38968	FC6	SI
3.28985	FC6	SI
2.41066	FC6	SI
1.63074	FC6	SI
5.74305	FC6	SI
1.70164	FC6	SI
2.76517	FC6	SI
1.27623	FC6	SI
4.6228	FC6	SI
6.63642	FC6	SI
4.09813	FC6	SI
14.7192	FC6	SI
5.70051	FC6	SI
4.83551	FC6	SI
12.0533	FC6	SI
0.992626	FC6	SI
2.68009	FC6	SI
2.80771	FC6	SI
4.70788	FC6	SI
2.8928	FC6	SI
6.67896	FC6	SI
4.83551	FC6	SI
1.30459	FC6	SI
6.46625	FC6	SI
8.02609	FC6	SI
1.81509	FC6	SI
3.07714	FC6	SI
6.01248	FC6	SI
4.05559	FC6	SI
2.83607	FC6	SI
2.9637	FC6	SI
1.63074	FC6	SI
3.20476	FC6	SI
2.2405	FC6	SI
2.75099	FC6	SI
3.92796	FC6	SI
1.64492	FC6	SI
1.43222	FC6	SI
5.2042	FC6	SI
3.98469	FC6	SI
8.55077	FC6	SI
4.28247	FC6	SI
1.47476	FC6	SI
3.16222	FC6	SI
5.00567	FC6	SI
2.26886	FC6	SI
3.94214	FC6	SI
3.34657	FC6	SI
1.27623	FC6	SI
1.50312	FC6	SI
5.65797	FC6	SI
4.66534	FC6	SI
3.14804	FC6	SI
4.59444	FC6	SI
4.43846	FC6	SI
9.44413	FC6	SI
1.64492	FC6	SI
2.12706	FC6	SI
4.22575	FC6	SI
1.75837	FC6	SI
2.62337	FC6	SI
5.74305	FC6	SI
2.2405	FC6	SI
3.51673	FC6	SI
4.18321	FC6	SI
2.86444	FC6	SI
2.2405	FC6	SI
5.03403	FC6	SI
3.51673	FC6	SI
4.94895	FC6	SI
2.65173	FC6	SI
2.77935	FC6	SI
4.94895	FC6	SI
1.99943	FC6	SI
5.28928	FC6	SI
2.07033	FC6	SI
3.63018	FC6	SI
3.24731	FC6	SI
3.81452	FC6	SI
2.48157	FC6	SI
2.76517	FC6	SI
2.56665	FC6	SI
2.08452	FC6	SI
3.31821	FC6	SI
3.8287	FC6	SI
3.19058	FC6	SI
3.06296	FC6	SI
2.90698	FC6	SI
7.21781	FC6	SI
1.98525	FC6	SI
0.737379	FC6	SI
4.90641	FC6	SI
2.92116	FC6	SI
6.29609	FC6	SI
1.97107	FC6	SI
8.05445	FC6	SI
4.46682	FC6	SI
3.58763	FC6	SI
2.9637	FC6	SI
6.36699	FC6	SI
3.00624	FC6	SI
4.80715	FC6	SI
4.04141	FC6	SI
9.69938	FC6	SI
7.33125	FC6	SI
5.77141	FC6	SI
2.90698	FC6	SI
1.19115	FC6	SI
4.45264	FC6	SI
0.524674	FC6	SI
1.88599	FC6	SI
2.58083	FC6	SI
2.77935	FC6	SI
5.94158	FC6	SI
1.6591	FC6	SI
7.34543	FC6	SI
12.2944	FC6	SI
5.77141	FC6	SI
6.46625	FC6	SI
12.3227	FC6	SI
2.93534	FC6	SI
5.62961	FC6	SI
6.53715	FC6	SI
4.15485	FC6	SI
3.28985	FC6	SI
2.35394	FC6	SI
4.53772	FC6	SI
11.6988	FC6	SI
3.37493	FC6	SI
1.43222	FC6	SI
2.90698	FC6	SI
1.99943	FC6	SI
5.23256	FC6	SI
4.84969	FC6	SI
5.40272	FC6	SI
4.14067	FC6	SI
1.63074	FC6	SI
4.22575	FC6	SI
6.59387	FC6	SI
4.12649	FC6	SI
4.33919	FC6	SI
5.95576	FC6	SI
2.46739	FC6	SI
1.09189	FC6	SI
2.3114	FC6	SI
10.5644	FC6	SI
3.09132	FC6	SI
5.88486	FC6	SI
7.47306	FC6	SI
3.53091	FC6	SI
5.28928	FC6	SI
1.41804	FC6	SI
1.80091	FC6	SI
3.21894	FC6	SI
1.94271	FC6	SI
2.43902	FC6	SI
2.72263	FC6	SI
1.57402	FC6	SI
2.59501	FC6	SI
6.69314	FC6	SI
5.1333	FC6	SI
1.21951	FC6	SI
4.08395	FC6	SI
1.98525	FC6	SI
2.29722	FC6	SI
2.63755	FC6	SI
1.09189	FC6	SI
3.84288	FC6	SI
4.89223	FC6	SI
2.14124	FC6	SI
4.25411	FC6	SI
3.95632	FC6	SI
2.83607	FC6	SI
6.26773	FC6	SI
2.63755	FC6	SI
1.61656	FC6	SI
1.29041	FC6	SI
1.77255	FC6	SI
2.66591	FC6	SI
2.18378	FC6	SI
4.45264	FC6	SI
2.05615	FC6	SI
8.28134	FC6	SI
9.71356	FC6	SI
2.36812	FC6	SI
3.51673	FC6	SI
6.55133	FC6	SI
7.35961	FC6	SI
6.70732	FC6	SI
2.8928	FC6	SI
4.19739	FC6	SI
9.34487	FC6	SI
1.87181	FC6	SI
3.60182	FC6	SI
6.1401	FC6	SI
4.93477	FC6	SI
3.51673	FC6	SI
1.34714	FC6	SI
2.46739	FC6	SI
4.67952	FC6	SI
3.20476	FC6	SI
6.29609	FC6	SI
4.93477	FC6	SI
3.47419	FC6	SI
8.33806	FC6	SI
2.59501	FC6	SI
4.38174	FC6	SI
10.5218	FC6	SI
4.04141	FC6	SI
2.39648	FC6	SI
1.5882	FC6	SI
2.65173	FC6	SI
6.67896	FC6	SI
5.82813	FC6	SI
3.99887	FC6	SI
1.60238	FC6	SI
8.42314	FC6	SI
1.40386	FC6	SI
8.79183	FC6	SI
1.82927	FC6	SI
1.61656	FC6	SI
5.53035	FC6	SI
5.71469	FC6	SI
4.09813	FC6	SI
12.5496	FC6	SI
3.37493	FC6	SI
2.70845	FC6	SI
2.66591	FC6	SI
4.22575	FC6	SI
2.46739	FC6	SI
2.26886	FC6	SI
4.93477	FC6	SI
4.14067	FC6	SI
1.48894	FC6	SI
4.35337	FC6	SI
3.53091	FC6	SI
4.42428	FC6	SI
1.84345	FC6	SI
4.63698	FC6	SI
5.54453	FC6	SI
3.78616	FC6	SI
5.79977	FC6	SI
1.95689	FC6	SI
2.58083	FC6	SI
5.9274	FC6	SI
3.04878	FC6	SI
3.14804	FC6	SI
2.12706	FC6	SI
1.70164	FC6	SI
1.31877	FC6	SI
6.62223	FC6	SI
7.17527	FC6	SI
3.94214	FC6	SI
5.4878	FC6	SI
2.46739	FC6	SI
4.6228	FC6	SI
3.34657	FC6	SI
1.47476	FC6	SI
2.43902	FC6	SI
2.46739	FC6	SI
0.779921	FC6	SI
3.81452	FC6	SI
1.04935	FC6	SI
2.49575	FC6	SI
5.30346	FC6	SI
1.67328	FC6	SI
3.64436	FC6	SI
4.60862	FC6	SI
4.23993	FC6	SI
4.72206	FC6	SI
2.46739	FC6	SI
1.97107	FC6	SI
3.91378	FC6	SI
1.29041	FC6	SI
2.80771	FC6	SI
7.82757	FC6	SI
1.91435	FC6	SI
4.6228	FC6	SI
2.63755	FC6	SI
8.21044	FC6	SI
2.43902	FC6	SI
2.56665	FC6	SI
4.09813	FC6	SI
3.63018	FC6	SI
2.48157	FC6	SI
3.95632	FC6	SI
3.74362	FC6	SI
1.46058	FC6	SI
1.74419	FC6	SI
3.41747	FC6	SI
2.43902	FC6	SI
4.6937	FC6	SI
1.29041	FC6	SI
4.50936	FC6	SI
4.63698	FC6	SI
5.01985	FC6	SI
1.33296	FC6	SI
3.37493	FC6	SI
4.04141	FC6	SI
3.33239	FC6	SI
4.32501	FC6	SI
2.76517	FC6	SI
5.54453	FC6	SI
3.04878	FC6	SI
3.70108	FC6	SI
3.06296	FC6	SI
5.57289	FC6	SI
6.99092	FC6	SI
2.04197	FC6	SI
7.77085	FC6	SI
2.4532	FC6	SI
2.59501	FC6	SI
5.2751	FC6	SI
3.19058	FC6	SI
7.79921	FC6	SI
8.4515	FC6	SI
2.21214	FC6	SI
5.68633	FC6	SI
2.55247	FC6	SI
3.92796	FC6	SI
3.80034	FC6	SI
3.85706	FC6	SI
4.80715	FC6	SI
4.97731	FC6	SI
5.26092	FC6	SI
2.82189	FC6	SI
2.08452	FC6	SI
0.680658	FC6	SI
4.35337	FC6	SI
2.3823	FC6	SI
3.1055	FC6	SI
1.75837	FC6	SI
4.45264	FC6	SI
1.57402	FC6	SI
0.609756	FC6	SI
2.60919	FC6	SI
0.39705	FC6	SI
2.19796	FC6	SI
2.86444	FC6	SI
7.69994	FC6	SI
2.73681	FC6	SI
4.67952	FC6	SI
4.38174	FC6	SI
3.57345	FC6	SI
1.5173	FC6	SI
5.09075	FC6	SI
3.23313	FC6	SI
10.5644	FC6	SI
5.47362	FC6	SI
2.66591	FC6	SI
5.28928	FC6	SI
1.5173	FC6	SI
1.57402	FC6	SI
7.82757	FC6	SI
4.50936	FC6	SI
3.26149	FC6	SI
1.90017	FC6	SI
8.59331	FC6	SI
1.73001	FC6	SI
6.8633	FC6	SI
2.9637	FC6	SI
5.24674	FC6	SI
2.19796	FC6	SI
1.75837	FC6	SI
4.90641	FC6	SI
2.59501	FC6	SI
2.14124	FC6	SI
0.76574	FC6	SI
2.82189	FC6	SI
5.346	FC6	SI
2.97788	FC6	SI
6.01248	FC6	SI
2.59501	FC6	SI
5.01985	FC6	SI
3.11968	FC6	SI
2.1696	FC6	SI
2.39648	FC6	SI
6.63642	FC6	SI
5.54453	FC6	SI
8.77765	FC6	SI
8.04027	FC6	SI
0.779921	FC6	SI
8.33806	FC6	SI
3.85706	FC6	SI
1.19115	FC6	SI
3.36075	FC6	SI
3.24731	FC6	SI
8.2388	FC6	SI
3.55927	FC6	SI
1.82927	FC6	SI
2.69427	FC6	SI
3.19058	FC6	SI
3.38911	FC6	SI
2.15542	FC6	SI
2.04197	FC6	SI
2.68009	FC6	SI
4.90641	FC6	SI
3.34657	FC6	SI
4.87805	FC6	SI
4.97731	FC6	SI
2.28304	FC6	SI
3.19058	FC6	SI
6.59387	FC6	SI
2.65173	FC6	SI
6.01248	FC6	SI
3.616	FC6	SI
2.86444	FC6	SI
1.6591	FC6	SI
3.77198	FC6	SI
3.50255	FC6	SI
14.7192	FC6	SI
1.77255	FC6	SI
2.0987	FC6	SI
7.11855	FC6	SI
3.8287	FC6	SI
2.92116	FC6	SI
2.85026	FC6	SI
2.39648	FC6	SI
3.41747	FC6	SI
4.23993	FC6	SI
3.87124	FC6	SI
2.77935	FC6	SI
2.15542	FC6	SI
4.11231	FC6	SI
2.35394	FC6	SI
6.11174	FC6	SI
2.93534	FC6	SI
2.36812	FC6	SI
10.295	FC6	SI
2.2405	FC6	SI
2.15542	FC6	SI
9.33069	FC6	SI
2.07033	FC6	SI
1.80091	FC6	SI
2.08452	FC6	SI
15.0454	FC6	SI
2.65173	FC6	SI
6.90584	FC6	SI
1.84345	FC6	SI
1.33296	FC6	SI
3.26149	FC6	SI
1.40386	FC6	SI
5.33182	FC6	SI
2.32558	FC6	SI
6.94838	FC6	SI
5.9274	FC6	SI
1.98525	FC6	SI
5.51617	FC6	SI
1.82927	FC6	SI
2.8928	FC6	SI
6.9342	FC6	SI
1.98525	FC6	SI
4.28247	FC6	SI
2.22632	FC6	SI
2.79353	FC6	SI
4.01305	FC6	SI
3.60182	FC6	SI
5.40272	FC6	SI
0.694838	FC6	SI
2.41066	FC6	SI
10.4793	FC6	SI
0.992626	FC6	SI
6.69314	FC6	SI
4.23993	FC6	SI
3.8996	FC6	SI
1.75837	FC6	SI
0.709019	FC6	SI
9.45831	FC6	SI
3.92796	FC6	SI
4.67952	FC6	SI
3.14804	FC6	SI
6.80658	FC6	SI
4.96313	FC6	SI
8.77765	FC6	SI
3.36075	FC6	SI
3.16222	FC6	SI
5.75723	FC6	SI
2.60919	FC6	SI
6.45207	FC6	SI
1.60238	FC6	SI
1.3755	FC6	SI
3.26149	FC6	SI
[truncated: 3,689 more rows]

## Sheet: Data for b
Normalized Distance	Layer	Neuron Type
0.0851728	FC6	Feature MI
0.115773	FC6	Feature MI
0.0473717	FC6	Feature MI
0.130098	FC6	Feature MI
0.0945079	FC6	Feature MI
0.0902397	FC6	Feature MI
0.0622681	FC6	Feature MI
0.174456	FC6	Feature MI
0.0881446	FC6	Feature MI
0.0484477	FC6	Feature MI
0.0622681	FC6	Feature MI
0.0881446	FC6	Feature MI
0.042993	FC6	Feature MI
0.207028	FC6	Feature MI
0.137412	FC6	Feature MI
0.0851728	FC6	Feature MI
0.0807162	FC6	Feature MI
0.0881446	FC6	Feature MI
0.108588	FC6	Feature MI
0.0601668	FC6	Feature MI
0.108929	FC6	Feature MI
0.044141	FC6	Feature MI
0.369089	FC6	Feature MI
0.100217	FC6	Feature MI
0.216077	FC6	Feature MI
0.0615514	FC6	Feature MI
0.104684	FC6	Feature MI
0.0648823	FC6	Feature MI
0.105923	FC6	Feature MI
0.201725	FC6	Feature MI
0.0548148	FC6	Feature MI
0.153088	FC6	Feature MI
0.145235	FC6	Feature MI
0.0774988	FC6	Feature MI
0.15015	FC6	Feature MI
0.369089	FC6	Feature MI
0.138486	FC6	Feature MI
0.169155	FC6	Feature MI
0.106754	FC6	Feature MI
0.115773	FC6	Feature MI
0.149297	FC6	Feature MI
0.120799	FC6	Feature MI
0.204326	FC6	Feature MI
0.0484477	FC6	Feature MI
0.0473717	FC6	Feature MI
0.108373	FC6	Feature MI
0.0467263	FC6	Feature MI
0.0761756	FC6	Feature MI
0.0807162	FC6	Feature MI
0.0881446	FC6	Feature MI
0.144317	FC6	Feature MI
0.0781586	FC6	Feature MI
0.139523	FC6	Feature MI
0.0774988	FC6	Feature MI
0.0907683	FC6	Feature MI
0.0533409	FC6	Feature MI
0.061764	FC6	Feature MI
0.0603963	FC6	Feature MI
0.163272	FC6	Feature MI
0.0751928	FC6	Feature MI
0.0751928	FC6	Feature MI
0.0881446	FC6	Feature MI
0.069498	FC6	Feature MI
0.120312	FC6	Feature MI
0.0920348	FC6	Feature MI
0.103324	FC6	Feature MI
0.0989018	FC6	Feature MI
0.106101	FC6	Feature MI
0.17796	FC6	Feature MI
0.2	FC6	Feature MI
0.0809673	FC6	Feature MI
0.0695651	FC6	Feature MI
0.0993628	FC6	Feature MI
0.122151	FC6	Feature MI
0.0656151	FC6	Feature MI
0.0482867	FC6	Feature MI
0.129121	FC6	Feature MI
0.187683	FC6	Feature MI
0.0774988	FC6	Feature MI
0.132082	FC6	Feature MI
0.114633	FC6	Feature MI
0.125263	FC6	Feature MI
0.061764	FC6	Feature MI
0.369089	FC6	Feature MI
0.129664	FC6	Feature MI
0.0591662	FC6	Feature MI
0.0500572	FC6	Feature MI
0.0848816	FC6	Feature MI
0.12706	FC6	Feature MI
0.160862	FC6	Feature MI
0.0917223	FC6	Feature MI
0.0810636	FC6	Feature MI
0.182376	FC6	Feature MI
0.216533	FC6	Feature MI
0.123502	FC6	Feature MI
0.129121	FC6	Feature MI
0.0993628	FC6	Feature MI
0.0591662	FC6	Feature MI
0.121586	FC6	Feature MI
0.0932675	FC6	Feature MI
0.0394881	FC6	Feature MI
0.216077	FC6	Feature MI
0.154876	FC6	Feature MI
0.0802959	FC6	Feature MI
0.061764	FC6	Feature MI
0.118255	FC6	Feature MI
0.0996882	FC6	Feature MI
0.0916879	FC6	Feature MI
0.044141	FC6	Feature MI
0.248386	FC6	Feature MI
0.123716	FC6	Feature MI
0.145235	FC6	Feature MI
0.146016	FC6	Feature MI
0.174949	FC6	Feature MI
0.137412	FC6	Feature MI
0.0851728	FC6	Feature MI
0.0934674	FC6	Feature MI
0.151893	FC6	Feature MI
0.0656151	FC6	Feature MI
0.171418	FC6	Feature MI
0.108792	FC6	Feature MI
0.0410474	FC6	Feature MI
0.109478	FC6	Feature MI
0.100255	FC6	Feature MI
0.0774988	FC6	Feature MI
0.117919	FC6	Feature MI
0.182376	FC6	Feature MI
0.044141	FC6	Feature MI
0.0913756	FC6	Feature MI
0.146687	FC6	Feature MI
0.380036	FC6	Feature MI
0.120799	FC6	Feature MI
0.0917223	FC6	Feature MI
0.0943752	FC6	Feature MI
0.0601668	FC6	Feature MI
0.182907	FC6	Feature MI
0.110409	FC6	Feature MI
0.0533409	FC6	Feature MI
0.0983808	FC6	Feature MI
0.044141	FC6	Feature MI
0.130199	FC6	Feature MI
0.0774988	FC6	Feature MI
0.24601	FC6	Feature MI
0.116985	FC6	Feature MI
0.0533409	FC6	Feature MI
0.100952	FC6	Feature MI
0.0533409	FC6	Feature MI
0.184344	FC6	Feature MI
0.110864	FC6	Feature MI
0.165084	FC6	Feature MI
0.0881446	FC6	Feature MI
0.197273	FC6	Feature MI
0.134622	FC6	Feature MI
0.120809	FC6	Feature MI
0.0848816	FC6	Feature MI
0.0809673	FC6	Feature MI
0.0467263	FC6	Feature MI
0.369089	FC6	Feature MI
0.0533409	FC6	Feature MI
0.0989192	FC6	Feature MI
0.0802939	FC6	Feature MI
0.124015	FC6	Feature MI
0.0410474	FC6	Feature MI
0.0699191	FC6	Feature MI
0.160583	FC6	Feature MI
0.0517514	FC6	Feature MI
0.145235	FC6	Feature MI
0.20418	FC6	Feature MI
0.0998456	FC6	Feature MI
0.0429295	FC6	Feature MI
0.114235	FC6	Feature MI
0.061764	FC6	Feature MI
0.0781586	FC6	Feature MI
0.0844179	FC6	Feature MI
0.0781586	FC6	Feature MI
0.0774988	FC6	Feature MI
0.120542	FC6	Feature MI
0.0455655	FC6	Feature MI
0.0738623	FC6	Feature MI
0.160786	FC6	Feature MI
0.147097	FC6	Feature MI
0.0917223	FC6	Feature MI
0.148204	FC6	Feature MI
0.159975	FC6	Feature MI
0.0801102	FC6	Feature MI
0.0591662	FC6	Feature MI
0.0659999	FC6	Feature MI
0.0429295	FC6	Feature MI
0.149297	FC6	Feature MI
0.0548148	FC6	Feature MI
0.0601668	FC6	Feature MI
0.0801102	FC6	Feature MI
0.121608	FC6	Feature MI
0.0636907	FC6	Feature MI
0.0615514	FC6	Feature MI
0.116021	FC6	Feature MI
0.0943752	FC6	Feature MI
0.0774988	FC6	Feature MI
0.145235	FC6	Feature MI
0.0335395	FC6	Feature MI
0.0579842	FC6	Feature MI
0.17796	FC6	Feature MI
0.044141	FC6	Feature MI
0.164615	FC6	Feature MI
0.101236	FC6	Feature MI
0.0848816	FC6	Feature MI
0.0781586	FC6	Feature MI
0.0484477	FC6	Feature MI
0.0500572	FC6	Feature MI
0.108929	FC6	Feature MI
0.161365	FC6	Feature MI
0.192336	FC6	Feature MI
0.145235	FC6	Feature MI
0.369089	FC6	Feature MI
0.0695651	FC6	Feature MI
0.182376	FC6	Feature MI
0.0601668	FC6	Feature MI
0.0359679	FC6	Feature MI
0.0870046	FC6	Feature MI
0.137412	FC6	Feature MI
0.136819	FC6	Feature MI
0.164802	FC6	Feature MI
0.268544	FC6	Feature MI
0.251682	FC6	Feature MI
0.0429295	FC6	Feature MI
0.0335395	FC6	Feature MI
0.0493289	FC6	Feature MI
0.107265	FC6	Feature MI
0.216077	FC6	Feature MI
0.0969189	FC6	Feature MI
0.042993	FC6	Feature MI
0.0959984	FC6	Feature MI
0.109478	FC6	Feature MI
0.0802959	FC6	Feature MI
0.369089	FC6	Feature MI
0.0484477	FC6	Feature MI
0.140415	FC6	Feature MI
0.187013	FC6	Feature MI
0.0751928	FC6	Feature MI
0.0829196	FC6	Feature MI
0.0801102	FC6	Feature MI
0.369089	FC6	Feature MI
0.044141	FC6	Feature MI
0.101236	FC6	Feature MI
0.14958	FC6	Feature MI
0.145235	FC6	Feature MI
0.0802939	FC6	Feature MI
0.0902397	FC6	Feature MI
0.0470712	FC6	Feature MI
0.153841	FC6	Feature MI
0.120875	FC6	Feature MI
0.104684	FC6	Feature MI
0.0781586	FC6	Feature MI
0.0862167	FC6	Feature MI
0.129121	FC6	Feature MI
0.0945079	FC6	Feature MI
0.0774988	FC6	Feature MI
0.150512	FC6	Feature MI
0.0504555	FC6	Feature MI
0.17066	FC6	Feature MI
0.145235	FC6	Feature MI
0.044141	FC6	Feature MI
0.120359	FC6	Feature MI
0.0945079	FC6	Feature MI
0.051586	FC6	Feature MI
0.0673557	FC6	Feature MI
0.109204	FC6	Feature MI
0.218928	FC6	Feature MI
0.0548148	FC6	Feature MI
0.0659999	FC6	Feature MI
0.0848816	FC6	Feature MI
0.089768	FC6	Feature MI
0.051586	FC6	Feature MI
0.0848816	FC6	Feature MI
0.0659999	FC6	Feature MI
0.0870942	FC6	Feature MI
0.160862	FC6	Feature MI
0.0699191	FC6	Feature MI
0.116021	FC6	Feature MI
0.103188	FC6	Feature MI
0.369089	FC6	Feature MI
0.0945079	FC6	Feature MI
0.131839	FC6	Feature MI
0.145235	FC6	Feature MI
0.122415	FC6	Feature MI
0.0911696	FC6	Feature MI
0.0481159	FC6	Feature MI
0.0442409	FC6	Feature MI
0.0481159	FC6	Feature MI
0.170968	FC6	Feature MI
0.0645897	FC6	Feature MI
0.136377	FC6	Feature MI
0.0795445	FC6	Feature MI
0.124612	FC6	Feature MI
0.134778	FC6	Feature MI
0.369089	FC6	Feature MI
0.434888	FC6	Feature MI
0.101077	FC6	Feature MI
0.163165	FC6	Feature MI
0.0695651	FC6	Feature MI
0.0774988	FC6	Feature MI
0.0335395	FC6	Feature MI
0.369089	FC6	Feature MI
0.120542	FC6	Feature MI
0.234775	FC6	Non-feature MI
0.527335	FC6	Non-feature MI
0.206929	FC6	Non-feature MI
0.450056	FC6	Non-feature MI
0.202565	FC6	Non-feature MI
0.269445	FC6	Non-feature MI
0.369089	FC6	Non-feature MI
0.524434	FC6	Non-feature MI
0.441174	FC6	Non-feature MI
0.202999	FC6	Non-feature MI
0.574597	FC6	Non-feature MI
0.470659	FC6	Non-feature MI
0.454576	FC6	Non-feature MI
0.436106	FC6	Non-feature MI
0.30558	FC6	Non-feature MI
0.189884	FC6	Non-feature MI
0.36474	FC6	Non-feature MI
0.386624	FC6	Non-feature MI
0.230999	FC6	Non-feature MI
0.523182	FC6	Non-feature MI
0.400802	FC6	Non-feature MI
0.174061	FC6	Non-feature MI
0.402076	FC6	Non-feature MI
0.296564	FC6	Non-feature MI
0.253654	FC6	Non-feature MI
0.160786	FC6	Non-feature MI
0.465707	FC6	Non-feature MI
0.358502	FC6	Non-feature MI
0.529616	FC6	Non-feature MI
0.278444	FC6	Non-feature MI
0.113066	FC6	Non-feature MI
0.468817	FC6	Non-feature MI
0.466767	FC6	Non-feature MI
0.284748	FC6	Non-feature MI
0.52873	FC6	Non-feature MI
0.280492	FC6	Non-feature MI
0.412214	FC6	Non-feature MI
0.478775	FC6	Non-feature MI
0.43037	FC6	Non-feature MI
0.369089	FC6	Non-feature MI
0.735165	FC6	Non-feature MI
0.524174	FC6	Non-feature MI
0.32553	FC6	Non-feature MI
0.463645	FC6	Non-feature MI
0.191504	FC6	Non-feature MI
0.470659	FC6	Non-feature MI
0.425493	FC6	Non-feature MI
0.369089	FC6	Non-feature MI
0.354908	FC6	Non-feature MI
0.586398	FC6	Non-feature MI
0.341279	FC6	Non-feature MI
0.201033	FC6	Non-feature MI
0.500002	FC6	Non-feature MI
0.386306	FC6	Non-feature MI
0.71346	FC6	Non-feature MI
0.156611	FC6	Non-feature MI
0.432429	FC6	Non-feature MI
0.622666	FC6	Non-feature MI
0.754251	FC6	Non-feature MI
0.411982	FC6	Non-feature MI
0.404861	FC6	Non-feature MI
0.620613	FC6	Non-feature MI
0.376081	FC6	Non-feature MI
0.390521	FC6	Non-feature MI
0.174456	FC6	Non-feature MI
0.424884	FC6	Non-feature MI
0.196268	FC6	Non-feature MI
0.424884	FC6	Non-feature MI
0.463483	FC6	Non-feature MI
0.754251	FC6	Non-feature MI
0.337347	FC6	Non-feature MI
0.153606	FC6	Non-feature MI
0.429347	FC6	Non-feature MI
0.251682	FC6	Non-feature MI
0.230641	FC6	Non-feature MI
0.471128	FC6	Non-feature MI
0.459758	FC6	Non-feature MI
0.280492	FC6	Non-feature MI
0.254332	FC6	Non-feature MI
0.371974	FC6	Non-feature MI
0.39446	FC6	Non-feature MI
0.640622	FC6	Non-feature MI
0.67242	FC6	Non-feature MI
0.650579	FC6	Non-feature MI
0.42054	FC6	Non-feature MI
0.161745	FC6	Non-feature MI
0.564406	FC6	Non-feature MI
0.216077	FC6	Non-feature MI
0.281493	FC6	Non-feature MI
0.392171	FC6	Non-feature MI
0.572661	FC6	Non-feature MI
0.441602	FC6	Non-feature MI
0.529616	FC6	Non-feature MI
0.195312	FC6	Non-feature MI
0.195312	FC6	Non-feature MI
0.369089	FC6	Non-feature MI
0.295543	FC6	Non-feature MI
0.248977	FC6	Non-feature MI
0.335042	FC6	Non-feature MI
0.522495	FC6	Non-feature MI
0.3016	FC6	Non-feature MI
0.364997	FC6	Non-feature MI
0.231351	FC6	Non-feature MI
0.397185	FC6	Non-feature MI
0.647442	FC6	Non-feature MI
0.312423	FC6	Non-feature MI
0.436816	FC6	Non-feature MI
0.145235	FC6	Non-feature MI
0.520463	FC6	Non-feature MI
0.164615	FC6	Non-feature MI
0.519471	FC6	Non-feature MI
0.369089	FC6	Non-feature MI
0.369089	FC6	Non-feature MI
0.253429	FC6	Non-feature MI
0.440505	FC6	Non-feature MI
0.487103	FC6	Non-feature MI
0.183949	FC6	Non-feature MI
0.0917223	FC6	Non-feature MI
0.201033	FC6	Non-feature MI
0.37429	FC6	Non-feature MI
0.356475	FC6	Non-feature MI
0.266035	FC6	Non-feature MI
0.384801	FC6	Non-feature MI
0.208048	FC6	Non-feature MI
0.159309	FC6	Non-feature MI
0.442308	FC6	Non-feature MI
0.261579	FC6	Non-feature MI
0.43037	FC6	Non-feature MI
0.404861	FC6	Non-feature MI
0.280774	FC6	Non-feature MI
0.271896	FC6	Non-feature MI
0.438415	FC6	Non-feature MI
0.650579	FC6	Non-feature MI
0.216077	FC6	Non-feature MI
0.261579	FC6	Non-feature MI
0.369089	FC6	Non-feature MI
0.314406	FC6	Non-feature MI
0.259433	FC6	Non-feature MI
0.390376	FC6	Non-feature MI
0.425493	FC6	Non-feature MI
0.644769	FC6	Non-feature MI
0.113066	FC6	Non-feature MI
0.524434	FC6	Non-feature MI
0.268489	FC6	Non-feature MI
0.325352	FC6	Non-feature MI
0.150842	FC6	Non-feature MI
0.572661	FC6	Non-feature MI
0.558992	FC6	Non-feature MI
0.153088	FC6	Non-feature MI
0.369089	FC6	Non-feature MI
0.636667	FC6	Non-feature MI
0.314406	FC6	Non-feature MI
0.255568	FC6	Non-feature MI
0.52873	FC6	Non-feature MI
0.369089	FC6	Non-feature MI
0.39446	FC6	Non-feature MI
0.159309	FC6	Non-feature MI
0.216077	FC6	Non-feature MI
0.204326	FC6	Non-feature MI
0.209089	FC6	Non-feature MI
0.471128	FC6	Non-feature MI
0.404861	FC6	Non-feature MI
0.347219	FC6	Non-feature MI
0.39446	FC6	Non-feature MI
0.412214	FC6	Non-feature MI
0.386479	FC6	Non-feature MI
0.327558	FC6	Non-feature MI
0.335042	FC6	Non-feature MI
0.0917223	FC6	Non-feature MI
0.521741	FC6	Non-feature MI
0.149297	FC6	Non-feature MI
0.148204	FC6	Non-feature MI
0.369089	FC6	Non-feature MI
0.523182	FC6	Non-feature MI
0.45724	FC6	Non-feature MI
0.441174	FC6	Non-feature MI
0.529481	FC6	Non-feature MI
0.317142	FC6	Non-feature MI
0.174949	FC6	Non-feature MI
0.204326	FC6	Non-feature MI
0.42409	FC6	Non-feature MI
0.0484477	FC6	Non-feature MI
0.21831	FC6	Non-feature MI
0.463243	FC6	Non-feature MI
0.37429	FC6	Non-feature MI
0.71346	FC6	Non-feature MI
0.314406	FC6	Non-feature MI
0.364997	FC6	Non-feature MI
0.246562	FC6	Non-feature MI
0.506492	FC6	Non-feature MI
0.42054	FC6	Non-feature MI
0.379496	FC6	Non-feature MI
0.198251	FC6	Non-feature MI
0.2	FC6	Non-feature MI
0.310698	FC6	Non-feature MI
0.369089	FC6	Non-feature MI
0.269794	FC6	Non-feature MI
0.463243	FC6	Non-feature MI
0.180493	FC6	Non-feature MI
0.0848816	FC6	Non-feature MI
0.230999	FC6	Non-feature MI
0.263624	FC6	Non-feature MI
0.400368	FC6	Non-feature MI
0.323213	FC6	Non-feature MI
0.237723	FC6	Non-feature MI
0.369089	FC6	Non-feature MI
0.364997	FC6	Non-feature MI
0.329617	FC6	Non-feature MI
0.201596	FC6	Non-feature MI
0.521741	FC6	Non-feature MI
0.39446	FC6	Non-feature MI
0.209137	FC6	Non-feature MI
0.184504	FC6	Non-feature MI
0.280492	FC6	Non-feature MI
0.496156	FC6	Non-feature MI
0.180306	FC6	Non-feature MI
0.622666	FC6	Non-feature MI
0.471069	FC6	Non-feature MI
0.400802	FC6	Non-feature MI
0.407877	FC6	Non-feature MI
0.369089	FC6	Non-feature MI
0.297407	FC6	Non-feature MI
0.404861	FC6	Non-feature MI
0.324807	FC6	Non-feature MI
0.524434	FC6	Non-feature MI
0.550373	FC6	Non-feature MI
0.432429	FC6	Non-feature MI
0.227208	FC6	Non-feature MI
0.164145	FC6	Non-feature MI
0.106867	FC6	Non-feature MI
0.325352	FC6	Non-feature MI
0.492121	FC6	Non-feature MI
0.440505	FC6	Non-feature MI
0.446531	FC6	Non-feature MI
0.238412	FC6	Non-feature MI
0.207656	FC6	Non-feature MI
0.529616	FC6	Non-feature MI
0.529616	FC6	Non-feature MI
0.366212	FC6	Non-feature MI
0.317794	FC6	Non-feature MI
0.120899	FC6	Non-feature MI
0.471069	FC6	Non-feature MI
0.341279	FC6	Non-feature MI
0.310418	FC6	Non-feature MI
0.339951	FC6	Non-feature MI
0.254332	FC6	Non-feature MI
0.466767	FC6	Non-feature MI
0.120899	FC6	Non-feature MI
0.235701	FC6	Non-feature MI
0.149297	FC6	Non-feature MI
0.52873	FC6	Non-feature MI
0.214752	FC6	Non-feature MI
0.237686	FC6	Non-feature MI
0.432429	FC6	Non-feature MI
0.515676	FC6	Non-feature MI
0.566484	FC6	Non-feature MI
0.22539	FC6	Non-feature MI
0.465707	FC6	Non-feature MI
0.297811	FC6	Non-feature MI
0.288899	FC6	Non-feature MI
0.274672	FC6	Non-feature MI
0.39446	FC6	Non-feature MI
0.323188	FC6	Non-feature MI
0.695102	FC6	Non-feature MI
0.329123	FC6	Non-feature MI
0.295113	FC6	Non-feature MI
0.187345	FC6	Non-feature MI
0.31309	FC6	Non-feature MI
0.278444	FC6	Non-feature MI
0.373355	FC6	Non-feature MI
0.586398	FC6	Non-feature MI
0.230641	FC6	Non-feature MI
0.296487	FC6	Non-feature MI
0.470659	FC6	Non-feature MI
0.432429	FC6	Non-feature MI
0.151236	FC6	Non-feature MI
0.161569	FC6	Non-feature MI
0.327162	FC6	Non-feature MI
0.390376	FC6	Non-feature MI
0.452763	FC6	Non-feature MI
0.278444	FC6	Non-feature MI
0.471069	FC6	Non-feature MI
0.266742	FC6	Non-feature MI
0.564028	FC6	Non-feature MI
0.113066	FC6	Non-feature MI
0.255406	FC6	Non-feature MI
0.159309	FC6	Non-feature MI
0.341279	FC6	Non-feature MI
0.369089	FC6	Non-feature MI
0.369089	FC6	Non-feature MI
0.248977	FC6	Non-feature MI
0.326081	FC6	Non-feature MI
0.487103	FC6	Non-feature MI
0.234067	FC6	Non-feature MI
0.17796	FC6	Non-feature MI
0.386306	FC6	Non-feature MI
0.256735	FC6	Non-feature MI
0.061764	FC6	Non-feature MI
0.333977	FC6	Non-feature MI
0.314406	FC6	Non-feature MI
0.471069	FC6	Non-feature MI
0.159309	FC6	Non-feature MI
0.307653	FC6	Non-feature MI
0.429347	FC6	Non-feature MI
0.385619	FC6	Non-feature MI
0.409274	FC6	Non-feature MI
0.292359	FC6	Non-feature MI
0.37739	FC6	Non-feature MI
0.408756	FC6	Non-feature MI
0.0596005	FC6	Non-feature MI
0.369089	FC6	Non-feature MI
0.140897	FC6	Non-feature MI
0.248386	FC6	Non-feature MI
0.241743	FC6	Non-feature MI
0.297522	FC6	Non-feature MI
0.364997	FC6	Non-feature MI
0.228652	FC6	Non-feature MI
0.385619	FC6	Non-feature MI
0.424643	FC6	Non-feature MI
0.529616	FC6	Non-feature MI
0.189853	FC6	Non-feature MI
0.432429	FC6	Non-feature MI
0.369089	FC6	Non-feature MI
0.159309	FC6	Non-feature MI
0.427549	FC6	Non-feature MI
0.524174	FC6	Non-feature MI
0.591749	FC6	Non-feature MI
0.154876	FC6	Non-feature MI
0.224584	FC6	Non-feature MI
0.120899	FC6	Non-feature MI
0.149297	FC6	Non-feature MI
0.644769	FC6	Non-feature MI
0.470659	FC6	Non-feature MI
0.214597	FC6	Non-feature MI
0.179466	FC6	Non-feature MI
0.291396	FC6	Non-feature MI
0.141489	FC6	Non-feature MI
0.164615	FC6	Non-feature MI
0.620613	FC6	Non-feature MI
0.332383	FC6	Non-feature MI
0.169102	FC6	Non-feature MI
0.564406	FC6	Non-feature MI
0.106101	FC6	Non-feature MI
0.188011	FC6	Non-feature MI
0.184742	FC6	Non-feature MI
0.354505	FC6	Non-feature MI
0.390376	FC6	Non-feature MI
0.31709	FC6	Non-feature MI
0.376081	FC6	Non-feature MI
0.369089	FC6	Non-feature MI
0.574597	FC6	Non-feature MI
0.278444	FC6	Non-feature MI
0.369089	FC6	Non-feature MI
0.278444	FC6	Non-feature MI
0.468817	FC6	Non-feature MI
0.397185	FC6	Non-feature MI
0.120899	FC6	Non-feature MI
0.341279	FC6	Non-feature MI
0.195312	FC6	Non-feature MI
0.278444	FC6	Non-feature MI
0.145235	FC6	Non-feature MI
0.292399	FC6	Non-feature MI
0.241131	FC6	Non-feature MI
0.216077	FC6	Non-feature MI
0.302604	FC6	Non-feature MI
0.373355	FC6	Non-feature MI
0.369089	FC6	Non-feature MI
0.754251	FC6	Non-feature MI
0.400368	FC6	Non-feature MI
0.529481	FC6	Non-feature MI
0.327558	FC6	Non-feature MI
0.261579	FC6	Non-feature MI
0.369089	FC6	Non-feature MI
0.27551	FC6	Non-feature MI
0.25845	FC6	Non-feature MI
0.164145	FC6	Non-feature MI
0.226333	FC6	Non-feature MI
0.385619	FC6	Non-feature MI
0.204387	FC6	Non-feature MI
0.500996	FC6	Non-feature MI
0.527335	FC6	Non-feature MI
0.180493	FC6	Non-feature MI
0.304935	FC6	Non-feature MI
0.278528	FC6	Non-feature MI
0.383396	FC6	Non-feature MI
0.233345	FC6	Non-feature MI
0.347678	FC6	Non-feature MI
0.376081	FC6	Non-feature MI
0.487103	FC6	Non-feature MI
0.398304	FC6	Non-feature MI
0.391164	FC6	Non-feature MI
0.386306	FC6	Non-feature MI
0.462878	FC6	Non-feature MI
0.153704	FC6	Non-feature MI
0.449636	FC6	Non-feature MI
0.168199	FC6	Non-feature MI
0.30929	FC6	Non-feature MI
0.198251	FC6	Non-feature MI
0.238035	FC6	Non-feature MI
0.2866	FC6	Non-feature MI
0.233021	FC6	Non-feature MI
0.369089	FC6	Non-feature MI
0.191726	FC6	Non-feature MI
0.175334	FC6	Non-feature MI
0.572661	FC6	Non-feature MI
0.302761	FC6	Non-feature MI
0.230523	FC6	Non-feature MI
0.307418	FC6	Non-feature MI
0.254639	FC6	Non-feature MI
0.206753	FC6	Non-feature MI
0.183082	FC6	Non-feature MI
0.149297	FC6	Non-feature MI
0.473797	FC6	Non-feature MI
0.754251	FC6	Non-feature MI
0.291396	FC6	Non-feature MI
0.190437	FC6	Non-feature MI
0.154271	FC6	Non-feature MI
0.223376	FC6	Non-feature MI
0.120899	FC6	Non-feature MI
0.432429	FC6	Non-feature MI
0.462878	FC6	Non-feature MI
0.330388	FC6	Non-feature MI
0.591749	FC6	Non-feature MI
0.369089	FC6	Non-feature MI
0.356315	FC6	Non-feature MI
0.36474	FC6	Non-feature MI
0.327558	FC6	Non-feature MI
0.290362	FC6	Non-feature MI
0.4171	FC6	Non-feature MI
0.298024	FC6	Non-feature MI
0.237852	FC6	Non-feature MI
0.400368	FC6	Non-feature MI
0.450382	FC6	Non-feature MI
0.323213	FC6	Non-feature MI
0.280774	FC6	Non-feature MI
0.113066	FC6	Non-feature MI
0.575851	FC6	Non-feature MI
0.30621	FC6	Non-feature MI
0.434813	FC6	Non-feature MI
0.369089	FC6	Non-feature MI
0.138314	FC6	Non-feature MI
0.179403	FC6	Non-feature MI
0.246562	FC6	Non-feature MI
0.364997	FC6	Non-feature MI
0.335042	FC6	Non-feature MI
0.620613	FC6	Non-feature MI
0.417599	FC6	Non-feature MI
0.295543	FC6	Non-feature MI
0.251682	FC6	Non-feature MI
0.323213	FC6	Non-feature MI
0.254588	FC6	Non-feature MI
0.579677	FC6	Non-feature MI
0.254588	FC6	Non-feature MI
0.369089	FC6	Non-feature MI
0.369089	FC6	Non-feature MI
0.185883	FC6	Non-feature MI
0.134177	FC6	Non-feature MI
0.37815	FC6	Non-feature MI
0.373913	FC6	Non-feature MI
0.369089	FC6	Non-feature MI
0.636667	FC6	Non-feature MI
0.259433	FC6	Non-feature MI
0.184742	FC6	Non-feature MI
0.225023	FC6	Non-feature MI
0.178897	FC6	Non-feature MI
0.20871	FC6	Non-feature MI
0.640622	FC6	Non-feature MI
0.256092	FC6	Non-feature MI
0.388866	FC6	Non-feature MI
0.169523	FC6	Non-feature MI
0.159309	FC6	Non-feature MI
0.145566	FC6	Non-feature MI
0.516278	FC6	Non-feature MI
0.398304	FC6	Non-feature MI
0.266742	FC6	Non-feature MI
0.310698	FC6	Non-feature MI
0.124499	FC6	Non-feature MI
0.386628	FC6	Non-feature MI
0.52873	FC6	Non-feature MI
0.189985	FC6	Non-feature MI
0.381509	FC6	Non-feature MI
0.248433	FC6	Non-feature MI
0.446531	FC6	Non-feature MI
0.259433	FC6	Non-feature MI
0.369089	FC6	Non-feature MI
0.403315	FC6	Non-feature MI
0.198107	FC6	Non-feature MI
0.153088	FC6	Non-feature MI
0.149297	FC6	Non-feature MI
0.265722	FC6	Non-feature MI
0.106867	FC6	Non-feature MI
0.556098	FC6	Non-feature MI
0.369089	FC6	Non-feature MI
0.174949	FC6	Non-feature MI
0.171606	FC6	Non-feature MI
0.310345	FC6	Non-feature MI
0.441602	FC6	Non-feature MI
0.262202	FC6	Non-feature MI
0.383851	FC6	Non-feature MI
0.317482	FC6	Non-feature MI
0.304411	FC6	Non-feature MI
0.550373	FC6	Non-feature MI
0.364997	FC6	Non-feature MI
0.404861	FC6	Non-feature MI
0.459758	FC6	Non-feature MI
0.0959112	FC6	Non-feature MI
0.31309	FC6	Non-feature MI
0.436106	FC6	Non-feature MI
0.298012	FC6	Non-feature MI
0.384801	FC6	Non-feature MI
0.323188	FC6	Non-feature MI
0.245835	FC6	Non-feature MI
0.287662	FC6	Non-feature MI
0.255142	FC6	Non-feature MI
0.278444	FC6	Non-feature MI
0.278444	FC6	Non-feature MI
0.754251	FC6	Non-feature MI
0.149297	FC6	Non-feature MI
0.650579	FC6	Non-feature MI
0.400368	FC6	Non-feature MI
0.200512	FC6	Non-feature MI
0.735165	FC6	Non-feature MI
0.492958	FC6	Non-feature MI
0.39446	FC6	Non-feature MI
0.369089	FC6	Non-feature MI
0.574597	FC6	Non-feature MI
0.412214	FC6	Non-feature MI
0.202638	FC6	Non-feature MI
0.591749	FC6	Non-feature MI
0.198338	FC6	Non-feature MI
0.251682	FC6	Non-feature MI
0.196898	FC6	Non-feature MI
0.364053	FC6	Non-feature MI
0.206753	FC6	Non-feature MI
0.558992	FC6	Non-feature MI
0.575851	FC6	Non-feature MI
0.106867	FC6	Non-feature MI
0.250877	FC6	Non-feature MI
0.172732	FC6	Non-feature MI
0.400802	FC6	Non-feature MI
0.411982	FC6	Non-feature MI
0.188011	FC6	Non-feature MI
0.0695651	FC6	Non-feature MI
0.341279	FC6	Non-feature MI
0.400802	FC6	Non-feature MI
0.180674	FC6	Non-feature MI
0.234775	FC6	Non-feature MI
0.202999	FC6	Non-feature MI
0.482505	FC6	Non-feature MI
0.412214	FC6	Non-feature MI
0.372971	FC6	Non-feature MI
0.606969	FC6	Non-feature MI
0.103188	FC6	Non-feature MI
0.191569	FC6	Non-feature MI
0.239133	FC6	Non-feature MI
0.227733	FC6	Non-feature MI
0.465707	FC6	Non-feature MI
0.253429	FC6	Non-feature MI
0.430131	FC6	Non-feature MI
0.622666	FC6	Non-feature MI
0.400802	FC6	Non-feature MI
0.102614	FC7	Feature MI
0.207772	FC7	Feature MI
0.0804855	FC7	Feature MI
0.123498	FC7	Feature MI
0.189527	FC7	Feature MI
0.0408969	FC7	Feature MI
0.126379	FC7	Feature MI
0.085985	FC7	Feature MI
0.097197	FC7	Feature MI
0.0633861	FC7	Feature MI
0.171162	FC7	Feature MI
0.102747	FC7	Feature MI
0.171781	FC7	Feature MI
0.271121	FC7	Feature MI
0.0415456	FC7	Feature MI
0.106455	FC7	Feature MI
0.0919704	FC7	Feature MI
0.109675	FC7	Feature MI
0.34939	FC7	Feature MI
0.157087	FC7	Feature MI
0.199605	FC7	Feature MI
0.0348139	FC7	Feature MI
0.126009	FC7	Feature MI
0.0959928	FC7	Feature MI
0.0408757	FC7	Feature MI
0.14801	FC7	Feature MI
0.145869	FC7	Feature MI
0.0371414	FC7	Feature MI
0.0573464	FC7	Feature MI
0.143629	FC7	Feature MI
0.0742324	FC7	Feature MI
0.0994978	FC7	Feature MI
0.165887	FC7	Feature MI
0.0965208	FC7	Feature MI
0.0629096	FC7	Feature MI
0.203928	FC7	Feature MI
0.0663922	FC7	Feature MI
0.108558	FC7	Feature MI
0.103097	FC7	Feature MI
0.0403901	FC7	Feature MI
0.14801	FC7	Feature MI
0.154551	FC7	Feature MI
0.0685655	FC7	Feature MI
0.0453142	FC7	Feature MI
0.147577	FC7	Feature MI
0.108443	FC7	Feature MI
0.0911196	FC7	Feature MI
0.0890834	FC7	Feature MI
0.181195	FC7	Feature MI
0.0805068	FC7	Feature MI
0.0721275	FC7	Feature MI
0.146314	FC7	Feature MI
0.0420272	FC7	Feature MI
0.0854843	FC7	Feature MI
0.177053	FC7	Feature MI
0.0804855	FC7	Feature MI
0.0818368	FC7	Feature MI
0.0323126	FC7	Feature MI
0.0941596	FC7	Feature MI
0.0946344	FC7	Feature MI
0.092428	FC7	Feature MI
0.123498	FC7	Feature MI
0.0390334	FC7	Feature MI
0.0408969	FC7	Feature MI
0.0772848	FC7	Feature MI
0.124596	FC7	Feature MI
0.0840012	FC7	Feature MI
0.0596532	FC7	Feature MI
0.0811452	FC7	Feature MI
0.0814123	FC7	Feature MI
0.0836598	FC7	Feature MI
0.0797402	FC7	Feature MI
0.0629096	FC7	Feature MI
0.0390334	FC7	Feature MI
0.108727	FC7	Feature MI
0.278997	FC7	Feature MI
0.0977308	FC7	Feature MI
0.0772848	FC7	Feature MI
0.20766	FC7	Feature MI
0.0770957	FC7	Feature MI
0.0371414	FC7	Feature MI
0.104549	FC7	Feature MI
0.108727	FC7	Feature MI
0.0694204	FC7	Feature MI
0.222477	FC7	Feature MI
0.100986	FC7	Feature MI
0.109939	FC7	Feature MI
0.0811452	FC7	Feature MI
0.128491	FC7	Feature MI
0.0925483	FC7	Feature MI
0.103097	FC7	Feature MI
0.100701	FC7	Feature MI
0.0946344	FC7	Feature MI
0.090597	FC7	Feature MI
0.0728342	FC7	Feature MI
0.0420272	FC7	Feature MI
0.043001	FC7	Feature MI
0.115578	FC7	Feature MI
0.0804855	FC7	Feature MI
0.0946344	FC7	Feature MI
0.0420272	FC7	Feature MI
0.171781	FC7	Feature MI
0.0349023	FC7	Feature MI
0.0754874	FC7	Feature MI
0.0629096	FC7	Feature MI
0.0685655	FC7	Feature MI
0.0629096	FC7	Feature MI
0.144659	FC7	Feature MI
0.0938994	FC7	Feature MI
0.0890063	FC7	Feature MI
0.198027	FC7	Feature MI
0.070921	FC7	Feature MI
0.0772848	FC7	Feature MI
0.0390334	FC7	Feature MI
0.127516	FC7	Feature MI
0.062001	FC7	Feature MI
0.0772848	FC7	Feature MI
0.0692043	FC7	Feature MI
0.0685289	FC7	Feature MI
0.106119	FC7	Feature MI
0.0866697	FC7	Feature MI
0.0420272	FC7	Feature MI
0.0766626	FC7	Feature MI
0.0354912	FC7	Feature MI
0.114774	FC7	Feature MI
0.0840012	FC7	Feature MI
0.15556	FC7	Feature MI
0.118223	FC7	Feature MI
0.101111	FC7	Feature MI
0.0742324	FC7	Feature MI
0.073085	FC7	Feature MI
0.0941842	FC7	Feature MI
0.0453142	FC7	Feature MI
0.220375	FC7	Feature MI
0.113915	FC7	Feature MI
0.0458006	FC7	Feature MI
0.0719884	FC7	Feature MI
0.126009	FC7	Feature MI
0.0323126	FC7	Feature MI
0.0853202	FC7	Feature MI
0.0420272	FC7	Feature MI
0.113013	FC7	Feature MI
0.0890063	FC7	Feature MI
0.0467681	FC7	Feature MI
0.0994978	FC7	Feature MI
0.0840012	FC7	Feature MI
0.127516	FC7	Feature MI
0.0718406	FC7	Feature MI
0.117541	FC7	Feature MI
0.123435	FC7	Feature MI
0.0360659	FC7	Feature MI
0.104915	FC7	Feature MI
0.235206	FC7	Feature MI
0.116881	FC7	Feature MI
0.110881	FC7	Feature MI
0.0840012	FC7	Feature MI
0.0539977	FC7	Feature MI
0.127516	FC7	Feature MI
0.0753364	FC7	Feature MI
0.0805068	FC7	Feature MI
0.0459886	FC7	Feature MI
0.0420272	FC7	Feature MI
0.155169	FC7	Feature MI
0.0645764	FC7	Feature MI
0.190792	FC7	Feature MI
0.168586	FC7	Feature MI
0.0415456	FC7	Feature MI
0.116881	FC7	Feature MI
0.0814123	FC7	Feature MI
0.0762891	FC7	Feature MI
0.105812	FC7	Feature MI
0.0917071	FC7	Feature MI
0.0753364	FC7	Feature MI
0.0818368	FC7	Feature MI
0.123498	FC7	Feature MI
0.0645764	FC7	Feature MI
0.1529	FC7	Feature MI
0.152805	FC7	Feature MI
0.0959928	FC7	Feature MI
0.0899192	FC7	Feature MI
0.0805068	FC7	Feature MI
0.0819163	FC7	Feature MI
0.0728342	FC7	Feature MI
0.198108	FC7	Feature MI
0.19901	FC7	Feature MI
0.118713	FC7	Feature MI
0.149219	FC7	Feature MI
0.0392051	FC7	Feature MI
0.0447036	FC7	Feature MI
0.0633861	FC7	Feature MI
0.0959928	FC7	Feature MI
0.0991361	FC7	Feature MI
0.0670571	FC7	Feature MI
0.185513	FC7	Feature MI
0.137882	FC7	Feature MI
0.105042	FC7	Feature MI
0.108336	FC7	Feature MI
0.0946344	FC7	Feature MI
0.0408969	FC7	Feature MI
0.0855768	FC7	Feature MI
0.0961083	FC7	Feature MI
0.168395	FC7	Feature MI
0.0663922	FC7	Feature MI
0.106455	FC7	Feature MI
0.0408969	FC7	Feature MI
0.0770957	FC7	Feature MI
0.0636974	FC7	Feature MI
0.157087	FC7	Feature MI
0.147582	FC7	Feature MI
0.0805068	FC7	Feature MI
0.0459886	FC7	Feature MI
0.0348139	FC7	Feature MI
0.091226	FC7	Feature MI
0.118833	FC7	Feature MI
0.0862396	FC7	Feature MI
0.0480133	FC7	Feature MI
0.0772848	FC7	Feature MI
0.0647719	FC7	Feature MI
0.0453142	FC7	Feature MI
0.085641	FC7	Feature MI
0.0408969	FC7	Feature MI
0.0453142	FC7	Feature MI
0.0380521	FC7	Feature MI
0.207772	FC7	Feature MI
0.1356	FC7	Feature MI
0.34939	FC7	Feature MI
0.128023	FC7	Feature MI
0.138262	FC7	Feature MI
0.0718406	FC7	Feature MI
0.0766626	FC7	Feature MI
0.0695509	FC7	Feature MI
0.0982856	FC7	Feature MI
0.0919704	FC7	Feature MI
0.148041	FC7	Feature MI
0.0994978	FC7	Feature MI
0.177053	FC7	Feature MI
0.174883	FC7	Feature MI
0.0354912	FC7	Feature MI
0.0420272	FC7	Feature MI
0.0994978	FC7	Feature MI
0.0946344	FC7	Feature MI
0.107872	FC7	Feature MI
0.0836598	FC7	Feature MI
0.14801	FC7	Feature MI
0.0805068	FC7	Feature MI
0.0811452	FC7	Feature MI
0.0992646	FC7	Feature MI
0.178963	FC7	Feature MI
0.179751	FC7	Feature MI
0.177104	FC7	Feature MI
0.143551	FC7	Feature MI
0.110107	FC7	Feature MI
0.0805068	FC7	Feature MI
0.142524	FC7	Feature MI
0.0805068	FC7	Feature MI
0.13452	FC7	Feature MI
0.0647719	FC7	Feature MI
0.165593	FC7	Feature MI
0.171781	FC7	Feature MI
0.116881	FC7	Feature MI
0.123141	FC7	Feature MI
0.116452	FC7	Feature MI
0.0747114	FC7	Feature MI
0.0420272	FC7	Feature MI
0.208347	FC7	Feature MI
0.10168	FC7	Feature MI
0.0994978	FC7	Feature MI
0.0936933	FC7	Feature MI
0.160215	FC7	Feature MI
0.0807608	FC7	Feature MI
0.135128	FC7	Feature MI
0.197689	FC7	Feature MI
0.147577	FC7	Feature MI
0.0489609	FC7	Feature MI
0.0805068	FC7	Feature MI
0.0795717	FC7	Feature MI
0.0260066	FC7	Feature MI
0.0685289	FC7	Feature MI
0.108336	FC7	Feature MI
0.0728342	FC7	Feature MI
0.0946344	FC7	Feature MI
0.0890834	FC7	Feature MI
0.0456968	FC7	Feature MI
0.0420272	FC7	Feature MI
0.0260066	FC7	Feature MI
0.0719884	FC7	Feature MI
0.090597	FC7	Feature MI
0.0753364	FC7	Feature MI
0.0748451	FC7	Feature MI
0.0695509	FC7	Feature MI
0.0747864	FC7	Feature MI
0.08857	FC7	Feature MI
0.0694028	FC7	Feature MI
0.0390334	FC7	Feature MI
0.062001	FC7	Feature MI
0.0390334	FC7	Feature MI
0.0571732	FC7	Feature MI
0.0420272	FC7	Feature MI
0.0633861	FC7	Feature MI
0.0420272	FC7	Feature MI
0.0875157	FC7	Feature MI
0.179803	FC7	Feature MI
0.0447036	FC7	Feature MI
0.0721275	FC7	Feature MI
0.043001	FC7	Feature MI
0.0772848	FC7	Feature MI
0.111265	FC7	Feature MI
0.0867221	FC7	Feature MI
0.154551	FC7	Feature MI
0.150501	FC7	Feature MI
0.0390334	FC7	Feature MI
0.31353	FC7	Feature MI
0.0408969	FC7	Feature MI
0.0805068	FC7	Feature MI
0.129417	FC7	Feature MI
0.173706	FC7	Feature MI
0.0772848	FC7	Feature MI
0.105742	FC7	Feature MI
0.0924674	FC7	Feature MI
0.0695509	FC7	Feature MI
0.077682	FC7	Feature MI
0.0323126	FC7	Feature MI
0.0751237	FC7	Feature MI
0.147931	FC7	Feature MI
0.0804855	FC7	Feature MI
0.113971	FC7	Feature MI
0.145717	FC7	Feature MI
0.0924674	FC7	Feature MI
0.0772848	FC7	Feature MI
0.0754874	FC7	Feature MI
0.070921	FC7	Feature MI
0.133666	FC7	Feature MI
0.0978834	FC7	Feature MI
0.0571732	FC7	Feature MI
0.134603	FC7	Feature MI
0.0695509	FC7	Feature MI
0.165593	FC7	Feature MI
0.27258	FC7	Feature MI
0.100712	FC7	Feature MI
0.0596532	FC7	Feature MI
0.117301	FC7	Feature MI
0.0747864	FC7	Feature MI
0.150023	FC7	Feature MI
0.159281	FC7	Feature MI
0.070921	FC7	Feature MI
0.117073	FC7	Feature MI
0.0420272	FC7	Feature MI
0.0459886	FC7	Feature MI
0.085305	FC7	Feature MI
0.0994978	FC7	Feature MI
0.0501159	FC7	Feature MI
0.0392051	FC7	Feature MI
0.070921	FC7	Feature MI
0.0721782	FC7	Feature MI
0.205358	FC7	Feature MI
0.0840012	FC7	Feature MI
0.124668	FC7	Feature MI
0.0805068	FC7	Feature MI
0.138567	FC7	Feature MI
0.144659	FC7	Feature MI
0.0798687	FC7	Feature MI
0.073478	FC7	Feature MI
0.0764364	FC7	Feature MI
0.102435	FC7	Feature MI
0.189527	FC7	Feature MI
0.0719884	FC7	Feature MI
0.0946344	FC7	Feature MI
0.043001	FC7	Feature MI
0.0798344	FC7	Feature MI
0.0629486	FC7	Feature MI
0.043001	FC7	Feature MI
0.115562	FC7	Feature MI
0.043001	FC7	Feature MI
0.0371286	FC7	Feature MI
0.101111	FC7	Feature MI
0.0805068	FC7	Feature MI
0.203097	FC7	Feature MI
0.090597	FC7	Feature MI
0.071048	FC7	Feature MI
0.117013	FC7	Feature MI
0.16488	FC7	Feature MI
0.106731	FC7	Feature MI
0.0938994	FC7	Feature MI
0.135052	FC7	Feature MI
0.113915	FC7	Feature MI
0.15556	FC7	Feature MI
0.123141	FC7	Feature MI
0.0467681	FC7	Feature MI
0.15697	FC7	Feature MI
0.172911	FC7	Feature MI
0.0805068	FC7	Feature MI
0.198632	FC7	Feature MI
0.115578	FC7	Feature MI
0.10168	FC7	Feature MI
0.100712	FC7	Feature MI
0.150092	FC7	Feature MI
0.0408757	FC7	Feature MI
0.0959928	FC7	Feature MI
0.0354912	FC7	Feature MI
0.118024	FC7	Feature MI
0.163206	FC7	Feature MI
0.143746	FC7	Feature MI
0.0946344	FC7	Feature MI
0.0415456	FC7	Feature MI
0.0651739	FC7	Feature MI
0.0994978	FC7	Feature MI
0.19742	FC7	Feature MI
0.0408969	FC7	Feature MI
0.071048	FC7	Feature MI
0.0772848	FC7	Feature MI
0.0420272	FC7	Feature MI
0.185489	FC7	Feature MI
0.0392051	FC7	Feature MI
0.0420272	FC7	Feature MI
0.123498	FC7	Feature MI
0.0354912	FC7	Feature MI
0.105618	FC7	Feature MI
0.10759	FC7	Feature MI
0.0323126	FC7	Feature MI
0.0995424	FC7	Feature MI
0.0629096	FC7	Feature MI
0.0841857	FC7	Feature MI
0.115562	FC7	Feature MI
0.106119	FC7	Feature MI
0.102145	FC7	Feature MI
0.0718406	FC7	Feature MI
0.0516122	FC7	Feature MI
0.0633861	FC7	Feature MI
0.0936933	FC7	Feature MI
0.0862396	FC7	Feature MI
0.113915	FC7	Feature MI
0.152004	FC7	Feature MI
0.0415456	FC7	Feature MI
0.0663922	FC7	Feature MI
0.106503	FC7	Feature MI
0.0643316	FC7	Feature MI
0.0747114	FC7	Feature MI
0.116251	FC7	Feature MI
0.0570318	FC7	Feature MI
0.0994683	FC7	Feature MI
0.0390334	FC7	Feature MI
0.0392051	FC7	Feature MI
0.043001	FC7	Feature MI
0.134397	FC7	Feature MI
0.0480133	FC7	Feature MI
0.0435329	FC7	Feature MI
0.0408969	FC7	Feature MI
0.106455	FC7	Feature MI
0.10759	FC7	Feature MI
0.050923	FC7	Feature MI
0.0545506	FC7	Feature MI
0.0805713	FC7	Feature MI
0.108727	FC7	Feature MI
0.0390334	FC7	Feature MI
0.0880741	FC7	Feature MI
0.0880027	FC7	Feature MI
0.0458006	FC7	Feature MI
0.0997419	FC7	Feature MI
0.0612146	FC7	Feature MI
0.106119	FC7	Feature MI
0.0435329	FC7	Feature MI
0.112967	FC7	Feature MI
0.0392051	FC7	Feature MI
0.10168	FC7	Feature MI
0.103097	FC7	Feature MI
0.0805068	FC7	Feature MI
0.229086	FC7	Feature MI
0.127899	FC7	Feature MI
0.0804855	FC7	Feature MI
0.115578	FC7	Feature MI
0.115944	FC7	Feature MI
0.0354912	FC7	Feature MI
0.0609402	FC7	Feature MI
0.121149	FC7	Feature MI
0.0638979	FC7	Feature MI
0.0489609	FC7	Feature MI
0.0545506	FC7	Feature MI
0.0821304	FC7	Feature MI
0.0772848	FC7	Feature MI
0.18525	FC7	Feature MI
0.0403901	FC7	Feature MI
0.0415456	FC7	Feature MI
0.108727	FC7	Feature MI
0.0888567	FC7	Feature MI
0.196189	FC7	Feature MI
0.126626	FC7	Feature MI
0.0707138	FC7	Feature MI
0.150092	FC7	Feature MI
0.0811452	FC7	Feature MI
0.195113	FC7	Non-feature MI
0.237907	FC7	Non-feature MI
0.442552	FC7	Non-feature MI
0.344878	FC7	Non-feature MI
0.378343	FC7	Non-feature MI
0.372575	FC7	Non-feature MI
0.190812	FC7	Non-feature MI
0.13368	FC7	Non-feature MI
0.461264	FC7	Non-feature MI
0.240251	FC7	Non-feature MI
0.457786	FC7	Non-feature MI
0.208443	FC7	Non-feature MI
0.420255	FC7	Non-feature MI
0.177001	FC7	Non-feature MI
0.238532	FC7	Non-feature MI
0.147527	FC7	Non-feature MI
0.138135	FC7	Non-feature MI
0.236852	FC7	Non-feature MI
0.564982	FC7	Non-feature MI
0.187007	FC7	Non-feature MI
0.114311	FC7	Non-feature MI
0.379056	FC7	Non-feature MI
0.25445	FC7	Non-feature MI
0.354222	FC7	Non-feature MI
0.176313	FC7	Non-feature MI
0.266441	FC7	Non-feature MI
0.174741	FC7	Non-feature MI
0.226647	FC7	Non-feature MI
0.280457	FC7	Non-feature MI
0.199648	FC7	Non-feature MI
0.378343	FC7	Non-feature MI
0.187688	FC7	Non-feature MI
0.142096	FC7	Non-feature MI
0.283725	FC7	Non-feature MI
0.235415	FC7	Non-feature MI
0.510082	FC7	Non-feature MI
0.302656	FC7	Non-feature MI
0.429327	FC7	Non-feature MI
0.274558	FC7	Non-feature MI
0.110564	FC7	Non-feature MI
0.150092	FC7	Non-feature MI
0.274558	FC7	Non-feature MI
0.231832	FC7	Non-feature MI
0.150501	FC7	Non-feature MI
0.348712	FC7	Non-feature MI
0.271121	FC7	Non-feature MI
0.213734	FC7	Non-feature MI
0.453088	FC7	Non-feature MI
0.318266	FC7	Non-feature MI
0.314498	FC7	Non-feature MI
0.431139	FC7	Non-feature MI
0.177001	FC7	Non-feature MI
0.437378	FC7	Non-feature MI
0.229356	FC7	Non-feature MI
0.120737	FC7	Non-feature MI
0.303636	FC7	Non-feature MI
0.216028	FC7	Non-feature MI
0.235415	FC7	Non-feature MI
0.246743	FC7	Non-feature MI
0.280457	FC7	Non-feature MI
0.354929	FC7	Non-feature MI
0.403959	FC7	Non-feature MI
0.140713	FC7	Non-feature MI
0.361166	FC7	Non-feature MI
0.253635	FC7	Non-feature MI
0.111141	FC7	Non-feature MI
0.477791	FC7	Non-feature MI
0.134597	FC7	Non-feature MI
0.354222	FC7	Non-feature MI
0.287817	FC7	Non-feature MI
0.248287	FC7	Non-feature MI
0.416302	FC7	Non-feature MI
0.432492	FC7	Non-feature MI
0.208795	FC7	Non-feature MI
0.215236	FC7	Non-feature MI
0.215236	FC7	Non-feature MI
0.291082	FC7	Non-feature MI
0.538419	FC7	Non-feature MI
0.512415	FC7	Non-feature MI
0.23609	FC7	Non-feature MI
0.429636	FC7	Non-feature MI
0.190812	FC7	Non-feature MI
0.227469	FC7	Non-feature MI
0.171388	FC7	Non-feature MI
0.341003	FC7	Non-feature MI
0.237907	FC7	Non-feature MI
0.437378	FC7	Non-feature MI
0.150058	FC7	Non-feature MI
0.172911	FC7	Non-feature MI
0.203877	FC7	Non-feature MI
0.238532	FC7	Non-feature MI
0.253625	FC7	Non-feature MI
0.280457	FC7	Non-feature MI
0.466438	FC7	Non-feature MI
0.345412	FC7	Non-feature MI
0.34126	FC7	Non-feature MI
0.34998	FC7	Non-feature MI
0.186064	FC7	Non-feature MI
0.354222	FC7	Non-feature MI
0.357257	FC7	Non-feature MI
0.23894	FC7	Non-feature MI
0.279893	FC7	Non-feature MI
0.348712	FC7	Non-feature MI
0.320128	FC7	Non-feature MI
0.375212	FC7	Non-feature MI
0.249517	FC7	Non-feature MI
0.378343	FC7	Non-feature MI
0.515619	FC7	Non-feature MI
0.31353	FC7	Non-feature MI
0.519633	FC7	Non-feature MI
0.168728	FC7	Non-feature MI
0.177742	FC7	Non-feature MI
0.245415	FC7	Non-feature MI
0.303636	FC7	Non-feature MI
0.126356	FC7	Non-feature MI
0.240881	FC7	Non-feature MI
0.18205	FC7	Non-feature MI
0.293771	FC7	Non-feature MI
0.354407	FC7	Non-feature MI
0.331383	FC7	Non-feature MI
0.166162	FC7	Non-feature MI
0.32035	FC7	Non-feature MI
0.416757	FC7	Non-feature MI
0.151921	FC7	Non-feature MI
0.23609	FC7	Non-feature MI
0.590819	FC7	Non-feature MI
0.214495	FC7	Non-feature MI
0.135128	FC7	Non-feature MI
0.176532	FC7	Non-feature MI
0.270266	FC7	Non-feature MI
0.210852	FC7	Non-feature MI
0.318829	FC7	Non-feature MI
0.13368	FC7	Non-feature MI
0.238532	FC7	Non-feature MI
0.282781	FC7	Non-feature MI
0.239285	FC7	Non-feature MI
0.0890063	FC7	Non-feature MI
0.511442	FC7	Non-feature MI
0.308923	FC7	Non-feature MI
0.266441	FC7	Non-feature MI
0.26765	FC7	Non-feature MI
0.514898	FC7	Non-feature MI
0.515619	FC7	Non-feature MI
0.111141	FC7	Non-feature MI
0.25903	FC7	Non-feature MI
0.347831	FC7	Non-feature MI
0.157055	FC7	Non-feature MI
0.580452	FC7	Non-feature MI
0.276697	FC7	Non-feature MI
0.442552	FC7	Non-feature MI
0.407284	FC7	Non-feature MI
0.10759	FC7	Non-feature MI
0.143291	FC7	Non-feature MI
0.429327	FC7	Non-feature MI
0.515619	FC7	Non-feature MI
0.165235	FC7	Non-feature MI
0.354407	FC7	Non-feature MI
0.229842	FC7	Non-feature MI
0.231612	FC7	Non-feature MI
0.195113	FC7	Non-feature MI
0.489933	FC7	Non-feature MI
0.205358	FC7	Non-feature MI
0.256512	FC7	Non-feature MI
0.149219	FC7	Non-feature MI
0.210414	FC7	Non-feature MI
0.188685	FC7	Non-feature MI
0.235415	FC7	Non-feature MI
0.417242	FC7	Non-feature MI
0.19719	FC7	Non-feature MI
0.27424	FC7	Non-feature MI
0.146686	FC7	Non-feature MI
0.338561	FC7	Non-feature MI
0.140713	FC7	Non-feature MI
0.171388	FC7	Non-feature MI
0.19562	FC7	Non-feature MI
0.355523	FC7	Non-feature MI
0.191107	FC7	Non-feature MI
0.160597	FC7	Non-feature MI
0.341268	FC7	Non-feature MI
0.423909	FC7	Non-feature MI
0.333542	FC7	Non-feature MI
0.150839	FC7	Non-feature MI
0.271121	FC7	Non-feature MI
0.175824	FC7	Non-feature MI
0.416302	FC7	Non-feature MI
0.466438	FC7	Non-feature MI
0.150501	FC7	Non-feature MI
0.290743	FC7	Non-feature MI
0.172911	FC7	Non-feature MI
0.338561	FC7	Non-feature MI
0.171388	FC7	Non-feature MI
0.49386	FC7	Non-feature MI
0.298408	FC7	Non-feature MI
0.271848	FC7	Non-feature MI
0.138647	FC7	Non-feature MI
0.126356	FC7	Non-feature MI
0.246118	FC7	Non-feature MI
0.438454	FC7	Non-feature MI
0.348712	FC7	Non-feature MI
0.171388	FC7	Non-feature MI
0.277761	FC7	Non-feature MI
0.246743	FC7	Non-feature MI
0.290743	FC7	Non-feature MI
0.276697	FC7	Non-feature MI
0.318829	FC7	Non-feature MI
0.158084	FC7	Non-feature MI
0.184568	FC7	Non-feature MI
0.375212	FC7	Non-feature MI
0.246743	FC7	Non-feature MI
0.144444	FC7	Non-feature MI
0.312338	FC7	Non-feature MI
0.464588	FC7	Non-feature MI
0.234373	FC7	Non-feature MI
0.466438	FC7	Non-feature MI
0.215236	FC7	Non-feature MI
0.433857	FC7	Non-feature MI
0.38714	FC7	Non-feature MI
0.30633	FC7	Non-feature MI
0.510082	FC7	Non-feature MI
0.144659	FC7	Non-feature MI
0.303661	FC7	Non-feature MI
0.444949	FC7	Non-feature MI
0.25445	FC7	Non-feature MI
0.267175	FC7	Non-feature MI
0.220061	FC7	Non-feature MI
0.13711	FC7	Non-feature MI
0.310664	FC7	Non-feature MI
0.278997	FC7	Non-feature MI
0.25445	FC7	Non-feature MI
0.256793	FC7	Non-feature MI
0.344878	FC7	Non-feature MI
0.237583	FC7	Non-feature MI
0.361166	FC7	Non-feature MI
0.257004	FC7	Non-feature MI
0.155021	FC7	Non-feature MI
0.620418	FC7	Non-feature MI
0.286806	FC7	Non-feature MI
0.364492	FC7	Non-feature MI
0.190792	FC7	Non-feature MI
0.307394	FC7	Non-feature MI
0.111141	FC7	Non-feature MI
0.538419	FC7	Non-feature MI
0.237583	FC7	Non-feature MI
0.23762	FC7	Non-feature MI
0.310664	FC7	Non-feature MI
0.320128	FC7	Non-feature MI
0.407284	FC7	Non-feature MI
0.194294	FC7	Non-feature MI
0.262155	FC7	Non-feature MI
0.173311	FC7	Non-feature MI
0.347132	FC7	Non-feature MI
0.299179	FC7	Non-feature MI
0.404272	FC7	Non-feature MI
0.314323	FC7	Non-feature MI
0.199605	FC7	Non-feature MI
0.191112	FC7	Non-feature MI
0.196916	FC7	Non-feature MI
0.246283	FC7	Non-feature MI
0.347132	FC7	Non-feature MI
0.361166	FC7	Non-feature MI
0.326897	FC7	Non-feature MI
0.289566	FC7	Non-feature MI
0.274558	FC7	Non-feature MI
0.35638	FC7	Non-feature MI
0.149389	FC7	Non-feature MI
0.237067	FC7	Non-feature MI
0.220061	FC7	Non-feature MI
0.286806	FC7	Non-feature MI
0.253184	FC7	Non-feature MI
0.30633	FC7	Non-feature MI
0.344878	FC7	Non-feature MI
0.254578	FC7	Non-feature MI
0.148041	FC7	Non-feature MI
0.25903	FC7	Non-feature MI
0.217523	FC7	Non-feature MI
0.120737	FC7	Non-feature MI
0.563046	FC7	Non-feature MI
0.23762	FC7	Non-feature MI
0.562551	FC7	Non-feature MI
0.563046	FC7	Non-feature MI
0.175824	FC7	Non-feature MI
0.213734	FC7	Non-feature MI
0.562551	FC7	Non-feature MI
0.32035	FC7	Non-feature MI
0.409247	FC7	Non-feature MI
0.519633	FC7	Non-feature MI
0.305022	FC7	Non-feature MI
0.111141	FC7	Non-feature MI
0.101034	FC7	Non-feature MI
0.300904	FC7	Non-feature MI
0.213734	FC7	Non-feature MI
0.264027	FC7	Non-feature MI
0.189527	FC7	Non-feature MI
0.393685	FC7	Non-feature MI
0.372575	FC7	Non-feature MI
0.314303	FC7	Non-feature MI
0.196916	FC7	Non-feature MI
0.217523	FC7	Non-feature MI
0.171162	FC7	Non-feature MI
0.178705	FC7	Non-feature MI
0.292485	FC7	Non-feature MI
0.167821	FC7	Non-feature MI
0.111141	FC7	Non-feature MI
0.236116	FC7	Non-feature MI
0.165887	FC7	Non-feature MI
0.208347	FC7	Non-feature MI
0.39014	FC7	Non-feature MI
0.256512	FC7	Non-feature MI
0.453088	FC7	Non-feature MI
0.385456	FC7	Non-feature MI
0.464588	FC7	Non-feature MI
0.271121	FC7	Non-feature MI
0.117436	FC7	Non-feature MI
0.278997	FC7	Non-feature MI
0.190525	FC7	Non-feature MI
0.379056	FC7	Non-feature MI
0.143746	FC7	Non-feature MI
0.3779	FC7	Non-feature MI
0.213734	FC7	Non-feature MI
0.361166	FC7	Non-feature MI
0.177001	FC7	Non-feature MI
0.233913	FC7	Non-feature MI
0.155021	FC7	Non-feature MI
0.407284	FC7	Non-feature MI
0.246743	FC7	Non-feature MI
0.486154	FC7	Non-feature MI
0.432492	FC7	Non-feature MI
0.437378	FC7	Non-feature MI
0.361166	FC7	Non-feature MI
0.327456	FC7	Non-feature MI
0.429327	FC7	Non-feature MI
0.222217	FC7	Non-feature MI
0.400352	FC7	Non-feature MI
0.455227	FC7	Non-feature MI
0.341806	FC7	Non-feature MI
0.434392	FC7	Non-feature MI
0.246743	FC7	Non-feature MI
0.271121	FC7	Non-feature MI
0.280457	FC7	Non-feature MI
0.423909	FC7	Non-feature MI
0.31654	FC7	Non-feature MI
0.593866	FC7	Non-feature MI
0.196988	FC7	Non-feature MI
0.32035	FC7	Non-feature MI
0.433857	FC7	Non-feature MI
0.354929	FC7	Non-feature MI
0.350583	FC7	Non-feature MI
0.423909	FC7	Non-feature MI
0.371932	FC7	Non-feature MI
0.246743	FC7	Non-feature MI
0.179803	FC7	Non-feature MI
0.271121	FC7	Non-feature MI
0.303636	FC7	Non-feature MI
0.361166	FC7	Non-feature MI
0.416757	FC7	Non-feature MI
0.177053	FC7	Non-feature MI
0.41216	FC7	Non-feature MI
0.429636	FC7	Non-feature MI
0.292608	FC7	Non-feature MI
0.172911	FC7	Non-feature MI
0.201135	FC7	Non-feature MI
0.212202	FC7	Non-feature MI
0.163488	FC7	Non-feature MI
0.181195	FC7	Non-feature MI
0.198027	FC7	Non-feature MI
0.298547	FC7	Non-feature MI
0.427514	FC7	Non-feature MI
0.515619	FC7	Non-feature MI
0.166162	FC7	Non-feature MI
0.150501	FC7	Non-feature MI
0.355523	FC7	Non-feature MI
0.253785	FC7	Non-feature MI
0.266977	FC7	Non-feature MI
0.18125	FC7	Non-feature MI
0.466438	FC7	Non-feature MI
0.320128	FC7	Non-feature MI
0.271121	FC7	Non-feature MI
0.138647	FC7	Non-feature MI
0.246283	FC7	Non-feature MI
0.433857	FC7	Non-feature MI
0.593866	FC7	Non-feature MI
0.478354	FC7	Non-feature MI
0.0742324	FC7	Non-feature MI
0.269176	FC7	Non-feature MI
0.375933	FC7	Non-feature MI
0.208347	FC7	Non-feature MI
0.320364	FC7	Non-feature MI
0.213734	FC7	Non-feature MI
0.177147	FC7	Non-feature MI
0.144444	FC7	Non-feature MI
0.355523	FC7	Non-feature MI
0.274048	FC7	Non-feature MI
0.237067	FC7	Non-feature MI
0.429327	FC7	Non-feature MI
0.593866	FC7	Non-feature MI
0.320127	FC7	Non-feature MI
0.188669	FC7	Non-feature MI
0.203881	FC7	Non-feature MI
0.427868	FC7	Non-feature MI
0.280667	FC7	Non-feature MI
0.120737	FC7	Non-feature MI
0.0770957	FC7	Non-feature MI
0.222477	FC7	Non-feature MI
0.383157	FC7	Non-feature MI
0.206503	FC7	Non-feature MI
0.174275	FC7	Non-feature MI
0.163488	FC7	Non-feature MI
0.251202	FC7	Non-feature MI
0.267723	FC7	Non-feature MI
0.477377	FC7	Non-feature MI
0.274048	FC7	Non-feature MI
0.593866	FC7	Non-feature MI
0.363967	FC7	Non-feature MI
0.309159	FC7	Non-feature MI
0.237907	FC7	Non-feature MI
0.286806	FC7	Non-feature MI
0.215236	FC7	Non-feature MI
0.274048	FC7	Non-feature MI
0.466438	FC7	Non-feature MI
0.331383	FC7	Non-feature MI
0.314498	FC7	Non-feature MI
0.134597	FC7	Non-feature MI
0.0961083	FC7	Non-feature MI
0.155021	FC7	Non-feature MI
0.192287	FC7	Non-feature MI
0.361166	FC7	Non-feature MI
0.111141	FC7	Non-feature MI
0.309159	FC7	Non-feature MI
0.292485	FC7	Non-feature MI
0.0791304	FC7	Non-feature MI
0.320128	FC7	Non-feature MI
0.29925	FC7	Non-feature MI
0.347132	FC7	Non-feature MI
0.1695	FC7	Non-feature MI
0.286806	FC7	Non-feature MI
0.563046	FC7	Non-feature MI
0.210852	FC7	Non-feature MI
0.514898	FC7	Non-feature MI
0.348712	FC7	Non-feature MI
0.280327	FC7	Non-feature MI
0.186064	FC7	Non-feature MI
0.119932	FC7	Non-feature MI
0.13368	FC7	Non-feature MI
0.347132	FC7	Non-feature MI
0.454921	FC7	Non-feature MI
0.266441	FC7	Non-feature MI
0.233989	FC7	Non-feature MI
0.242948	FC7	Non-feature MI
0.354004	FC7	Non-feature MI
0.355523	FC7	Non-feature MI
0.144444	FC7	Non-feature MI
0.361166	FC7	Non-feature MI
0.213734	FC7	Non-feature MI
0.405759	FC7	Non-feature MI
0.188685	FC7	Non-feature MI
0.420772	FC7	Non-feature MI
0.22645	FC7	Non-feature MI
0.539297	FC7	Non-feature MI
0.45029	FC7	Non-feature MI
0.515619	FC7	Non-feature MI
0.158084	FC7	Non-feature MI
0.1356	FC7	Non-feature MI
0.341003	FC7	Non-feature MI
0.18242	FC7	Non-feature MI
0.383157	FC7	Non-feature MI
0.189523	FC7	Non-feature MI
0.156374	FC7	Non-feature MI
0.286806	FC7	Non-feature MI
0.208955	FC7	Non-feature MI
0.217523	FC7	Non-feature MI
0.361166	FC7	Non-feature MI
0.479527	FC7	Non-feature MI
0.207772	FC7	Non-feature MI
0.510082	FC7	Non-feature MI
0.361166	FC7	Non-feature MI
0.174545	FC7	Non-feature MI
0.105812	FC7	Non-feature MI
0.254578	FC7	Non-feature MI
0.177053	FC7	Non-feature MI
0.13368	FC7	Non-feature MI
0.197339	FC7	Non-feature MI
0.422492	FC7	Non-feature MI
0.177001	FC7	Non-feature MI
0.198588	FC7	Non-feature MI
0.324435	FC7	Non-feature MI
0.16506	FC7	Non-feature MI
0.303716	FC7	Non-feature MI
0.148041	FC7	Non-feature MI
0.437378	FC7	Non-feature MI
0.260856	FC7	Non-feature MI
0.433857	FC7	Non-feature MI
0.266791	FC7	Non-feature MI
0.347831	FC7	Non-feature MI
0.103097	FC7	Non-feature MI
0.307482	FC7	Non-feature MI
0.236116	FC7	Non-feature MI
0.320255	FC7	Non-feature MI
0.21691	FC7	Non-feature MI
0.379056	FC7	Non-feature MI
0.464588	FC7	Non-feature MI
0.246774	FC7	Non-feature MI
0.148041	FC7	Non-feature MI
0.355523	FC7	Non-feature MI
0.210852	FC7	Non-feature MI
0.292485	FC7	Non-feature MI
0.311594	FC7	Non-feature MI
0.27627	FC7	Non-feature MI
0.46594	FC7	Non-feature MI
0.213961	FC7	Non-feature MI
0.213232	FC7	Non-feature MI
0.311336	FC7	Non-feature MI
0.266441	FC7	Non-feature MI
0.195113	FC7	Non-feature MI
0.208181	FC7	Non-feature MI
0.37424	FC7	Non-feature MI
0.222064	FC7	Non-feature MI
0.154802	FC7	Non-feature MI
0.289288	FC7	Non-feature MI
0.254578	FC7	Non-feature MI
0.20092	FC7	Non-feature MI
0.16089	FC7	Non-feature MI
0.140713	FC7	Non-feature MI
0.213158	FC7	Non-feature MI
0.235415	FC7	Non-feature MI
0.361166	FC7	Non-feature MI
0.213734	FC7	Non-feature MI
0.27424	FC7	Non-feature MI
0.206088	FC7	Non-feature MI
0.263931	FC7	Non-feature MI
0.29925	FC7	Non-feature MI
0.135787	FC7	Non-feature MI
0.11911	FC7	Non-feature MI
0.591612	FC7	Non-feature MI
0.213066	FC7	Non-feature MI
0.177053	FC7	Non-feature MI
0.162586	FC7	Non-feature MI
0.113013	FC7	Non-feature MI
0.32035	FC7	Non-feature MI
0.174275	FC7	Non-feature MI
0.318266	FC7	Non-feature MI
0.205073	FC7	Non-feature MI
0.215236	FC7	Non-feature MI
0.486154	FC7	Non-feature MI
0.105956	FC7	Non-feature MI
0.445049	FC7	Non-feature MI
0.148041	FC7	Non-feature MI
0.118949	FC7	Non-feature MI
0.423909	FC7	Non-feature MI
0.146884	FC7	Non-feature MI
0.257702	FC7	Non-feature MI
0.416757	FC7	Non-feature MI
0.365439	FC7	Non-feature MI
0.22443	FC7	Non-feature MI
0.165696	FC7	Non-feature MI
0.593866	FC7	Non-feature MI
0.260856	FC7	Non-feature MI
0.442552	FC7	Non-feature MI
0.445049	FC7	Non-feature MI
0.199648	FC7	Non-feature MI
0.341746	FC7	Non-feature MI
0.182113	FC7	Non-feature MI
0.166156	FC7	Non-feature MI
0.146686	FC7	Non-feature MI
0.195113	FC7	Non-feature MI
0.0844369	FC7	Non-feature MI
0.355523	FC7	Non-feature MI
0.202209	FC7	Non-feature MI
0.344878	FC7	Non-feature MI
0.181125	FC7	Non-feature MI
0.161418	FC7	Non-feature MI
0.591612	FC7	Non-feature MI
0.314498	FC7	Non-feature MI
0.356745	FC7	Non-feature MI
0.307482	FC7	Non-feature MI
0.328302	FC7	Non-feature MI
0.262616	FC7	Non-feature MI
0.312338	FC7	Non-feature MI
0.203877	FC7	Non-feature MI
0.188685	FC7	Non-feature MI
0.562551	FC7	Non-feature MI
0.172911	FC7	Non-feature MI
0.272911	FC7	Non-feature MI
0.280457	FC7	Non-feature MI
0.227148	FC7	Non-feature MI
0.434589	FC7	Non-feature MI
0.593866	FC7	Non-feature MI
0.563046	FC7	Non-feature MI
0.13368	FC7	Non-feature MI
0.177443	FC7	Non-feature MI
0.18242	FC7	Non-feature MI
0.156065	FC7	Non-feature MI
0.341268	FC7	Non-feature MI
0.126225	FC7	Non-feature MI
0.238532	FC7	Non-feature MI
0.37383	FC7	Non-feature MI
0.195113	FC7	Non-feature MI
0.429327	FC7	Non-feature MI
0.490552	FC7	Non-feature MI
0.539297	FC7	Non-feature MI
0.41216	FC7	Non-feature MI
0.215236	FC7	Non-feature MI
0.438125	FC7	Non-feature MI
0.280716	FC7	Non-feature MI
0.198195	FC7	Non-feature MI
0.357257	FC7	Non-feature MI
0.350583	FC7	Non-feature MI
0.355523	FC7	Non-feature MI
0.364451	FC7	Non-feature MI
0.13368	FC7	Non-feature MI
0.285625	FC7	Non-feature MI
0.257834	FC7	Non-feature MI
0.267175	FC7	Non-feature MI
0.32499	FC7	Non-feature MI
0.519248	FC7	Non-feature MI
0.281625	FC7	Non-feature MI
0.350583	FC7	Non-feature MI
0.122029	FC7	Non-feature MI
0.119213	FC7	Non-feature MI
0.166156	FC7	Non-feature MI
0.318228	FC7	Non-feature MI
0.213734	FC7	Non-feature MI
0.111141	FC7	Non-feature MI
0.459169	FC7	Non-feature MI
0.364451	FC7	Non-feature MI
0.270319	FC7	Non-feature MI
0.271121	FC7	Non-feature MI
0.423909	FC7	Non-feature MI
0.282664	FC7	Non-feature MI
0.37383	FC7	Non-feature MI
0.229356	FC7	Non-feature MI
0.255082	FC7	Non-feature MI
0.464588	FC7	Non-feature MI
0.275591	FC7	Non-feature MI
0.314498	FC7	Non-feature MI
0.16386	FC7	Non-feature MI
0.322603	FC7	Non-feature MI
0.407284	FC7	Non-feature MI
0.361166	FC7	Non-feature MI
0.275289	FC7	Non-feature MI
0.111141	FC7	Non-feature MI
0.369237	FC7	Non-feature MI
0.459169	FC7	Non-feature MI
0.246743	FC7	Non-feature MI
0.265466	FC7	Non-feature MI
0.179803	FC7	Non-feature MI
[truncated: 222 more rows]
